# Supplementary material for: Integration of physiological and transcriptomic analyses regarding the effects of exogenous salicylic acid on drought resistance in Cinnamomum camphora
Source: Front Plant Sci. 2025 Sep 10;16:1634592. doi: 10.3389/fpls.2025.1634592 (PMC12457359; doi:10.3389/fpls.2025.1634592)
Supplement: Supplementary file 1 [file Table1.xlsx]

## Sheet: Table S1
Table S1: qRT-PCR primer list
Gene name	Forward primer	Reverse primer
Ccam07G001472	GTCATCCTCTCCAGCCATT	CAGTCATCAGCTTTCACGAC
Ccam06G000392	AAGGGATTCTCCGATTTCTC	TCACTCCTCTCCTGTAACCAC
Ccam03G000811	GGAGGGTGAGTGAGTGAGAG	TTTCCACAACAGGAGACGA
Ccam06G001786	CTCCCTGCTGCTGTATCTG	TGCCCTTACTTCCAACAATC
Ccam03G002921	TTCAGTTCTCTCCATTTCCTC	GTGGGCTTTGTTCTTCTCTT
Ccam03G000417	CCCGAAAGGAGAAAGAGAA	AACCACAGAGGAGGAAAGTG
Ccam03G000417-2	TCATCAAACACTGCCAAGAC	AAGGAGAAGGAGAAATGGAGA
Ccam06G002000	AGAGAGCAGTAGGGTTGTGGA	GGCACGGAGAGCATAGAAC
Ccam02G001968	TATGTGAAGGAGCAAGGGA	TTGAAGGCTATTGTTGGGTT

## Sheet: Table S2
Table S2. Throughput and quality of Carex breviculmis RNA-Seq data.
Sample	Clean Reads	Uniquely mapped reads/Total	Total mapped reads/Total	Multiple mapped reads/Total	Q20 (%)	Q30 (%)
		clean reads (%)	clean reads (%)	clean reads (%)
CK_1	49061894	43423118 (95.46%)	45486375 (92.71%)	2063257 (4.54%)	97.8	93.77
CK_2	42552816	37822897 (95.85%)	39459288 (92.73%)	1636391 (4.15%)	97.83	93.82
CK_3	47815964	42507097 (95.96%)	44294449 (92.64%)	1787352 (4.04%)	97.93	94.05
CKS_1	47254634	42172667 (96.37%)	43763387 (92.61%)	1590720 (3.63%)	97.57	93.2
CKS_2	46450386	41426179 (96.16%)	43078267 (92.74%)	1652088 (3.84%)	97.83	93.77
CKS_3	53397264	47295636 (95.65%)	49447291 (92.60%)	2151655 (4.35%)	97.55	93.15
D1S_1	40750906	36785420 (96.69%)	38045507 (93.36%)	1260087 (3.31%)	97.79	93.82
D1S_2	49779532	44834581 (96.07%)	46667502 (93.75%)	1832921 (3.93%)	98.01	94.33
D1S_3	37599902	33784871 (96.20%)	35120460 (93.41%)	1335589 (3.80%)	97.77	93.78
D1_1	47061366	42043211 (96.66%)	43496791 (92.43%)	1453580 (3.34%)	97.44	92.89
D1_2	49773714	44386510 (96.28%)	46102404 (92.62%)	1715894 (3.72%)	97.96	94.16
D1_3	46415700	41582584 (96.72%)	42990653 (92.62%)	1408069 (3.28%)	97.79	93.66
D2S_1	41864374	37469249 (96.41%)	38863163 (92.83%)	1393914 (3.59%)	97.67	93.52
D2S_2	41952098	37709731 (96.75%)	38976168 (92.91%)	1266437 (3.25%)	97.71	93.57
D2S_3	45003276	40520784 (96.95%)	41797289 (92.88%)	1276505 (3.05%)	97.66	93.49
D2_1	38584722	34792403 (97.05%)	35848187 (92.91%)	1055784 (2.95%)	97.43	92.95
D2_2	42010068	37823471 (96.84%)	39057876 (92.97%)	1234405 (3.16%)	97.76	93.66
D2_3	49443396	44553841 (97.00%)	45933083 (92.90%)	1379242 (3.00%)	97.45	93
Note: Sample: Sample; Clean Reads: The total number of sequences used for comparison; Uniquely Mapped / Total Mapped: Percentage of the total number of sequences compared to only one position; Total Mapped / Clean Reads: Percentage of total sequences compared to the reference genome; Multiple Mapped / Total Mapped: Percentage of total sequences compared to multiple positions; Q20(%): The percenta…

## Sheet: Table S3
S3:Expression difference result analysis statistics
Comparison group	Up	Down	Total
D1vsD1S	4844	2669	7513
D2vsD2S	4374	1737	6111
D1SvsD2S	1172	1821	2993
CKvsD1	2461	4339	6800
CKvsD2	2888	5176	8064
D1vsD2	1309	2197	3506

## Sheet: Table S4
GO enrichment analysis of the DEGs in different comparisons.
CKvsD1								CKvsD2								D1vsD1S								D2vsD2S
GO.ID	Category	Term	Up	Down	DEG	Total	Pvalue	GO.ID	Category	Term	Up	Down	DEG	Total	Pvalue	GO.ID	Category	Term	Up	Down	DEG	Total	Pvalue	GO.ID	Category	Term	Up	Down	DEG	Total	Pvalue
GO:0071944	CC	cell periphery	257	503	760	2637	1.60249e-16	GO:0071944	CC	cell periphery	259	613	872	2637	2.26101e-17	GO:0071944	CC	cell periphery	549	306	855	2637	3.7781e-18	GO:0071944	CC	cell periphery	553	166	719	2637	1.44382e-28
GO:0016020	CC	membrane	366	681	1047	3829	2.00074e-16	GO:0016020	CC	membrane	391	807	1198	3829	5.10781e-16	GO:0009579	CC	thylakoid	135	16	151	321	1.59267e-16	GO:0016020	CC	membrane	697	242	939	3829	3.00691e-21
GO:0009579	CC	thylakoid	11	126	137	321	1.44351e-15	GO:0009534	CC	chloroplast thylakoid	14	108	122	248	2.17454e-14	GO:0009534	CC	chloroplast thylakoid	110	14	124	248	2.66596e-16	GO:0005886	CC	plasma membrane	470	146	616	2313	1.4081e-20
GO:0009534	CC	chloroplast thylakoid	9	104	113	248	1.89946e-15	GO:0050896	BP	response to stimulus	505	856	1361	4328	4.1511e-14	GO:0016020	CC	membrane	728	441	1169	3829	3.33127e-16	GO:0050896	BP	response to stimulus	731	312	1043	4328	5.00182e-13
GO:0031976	CC	plastid thylakoid	9	104	113	250	3.84968e-15	GO:0031976	CC	plastid thylakoid	14	108	122	250	4.57601e-14	GO:0031976	CC	plastid thylakoid	110	14	124	250	5.90987e-16	GO:0005618	CC	cell wall	114	33	147	445	1.01974e-11
GO:0005886	CC	plasma membrane	232	425	657	2313	2.07346e-12	GO:0005886	CC	plasma membrane	233	525	758	2313	1.27806e-13	GO:0055035	CC	plastid thylakoid membrane	90	9	99	195	8.46833e-14	GO:0030312	CC	external encapsulating structure	115	33	148	449	1.03876e-11
GO:0034357	CC	photosynthetic membrane	5	87	92	206	3.41214e-12	GO:0009579	CC	thylakoid	16	130	146	321	2.07433e-13	GO:0034357	CC	photosynthetic membrane	94	9	103	206	9.46685e-14	GO:0019199	MF	transmembrane receptor protein kinase activity	57	12	69	158	1.01306e-10
GO:0055035	CC	plastid thylakoid membrane	5	83	88	195	5.02883e-12	GO:0055035	CC	plastid thylakoid membrane	9	86	95	195	3.4633e-11	GO:0009535	CC	chloroplast thylakoid membrane	88	9	97	190	9.71242e-14	GO:0009505	CC	plant-type cell wall	64	16	80	205	1.04697e-10
GO:0042651	CC	thylakoid membrane	5	86	91	205	6.80077e-12	GO:0034357	CC	photosynthetic membrane	9	90	99	206	3.62738e-11	GO:0042651	CC	thylakoid membrane	93	9	102	205	1.86325e-13	GO:0038023	MF	signaling receptor activity	73	13	86	214	1.04704e-10
GO:0009535	CC	chloroplast thylakoid membrane	5	81	86	190	7.22308e-12	GO:0009535	CC	chloroplast thylakoid membrane	9	84	93	190	4.018e-11	GO:0005886	CC	plasma membrane	464	274	738	2313	2.35699e-13	GO:0071554	BP	cell wall organization or biogenesis	101	13	114	317	1.8785e-10
GO:0009526	CC	plastid envelope	35	151	186	534	1.15847e-10	GO:0042651	CC	thylakoid membrane	9	89	98	205	6.66028e-11	GO:0009526	CC	plastid envelope	166	45	211	534	1.73824e-12	GO:0060089	MF	molecular transducer activity	77	16	93	244	5.29076e-10
GO:0042170	CC	plastid membrane	15	94	109	272	1.3564e-10	GO:0007167	BP	enzyme-linked receptor protein signaling pathway	26	57	83	167	9.76349e-10	GO:0042170	CC	plastid membrane	102	19	121	272	2.03302e-11	GO:0004888	MF	transmembrane signaling receptor activity	66	12	78	193	5.74156e-10
GO:0015979	BP	photosynthesis	7	49	56	113	1.0062e-09	GO:0004675	MF	transmembrane receptor protein serine/threonine kinase activity	22	53	75	149	3.90492e-09	GO:0019684	BP	photosynthesis, light reaction	43	5	48	77	3.23713e-11	GO:0007178	BP	transmembrane receptor protein serine/threonine kinase signaling pathway	54	12	66	156	7.96867e-10
GO:0034637	BP	cellular carbohydrate biosynthetic process	16	50	66	143	1.52104e-09	GO:1901700	BP	response to oxygen-containing compound	195	308	503	1483	5.43411e-09	GO:0015979	BP	photosynthesis	51	9	60	113	1.22922e-09	GO:0009579	CC	thylakoid	102	7	109	321	9.24768e-10
GO:0019748	BP	secondary metabolic process	43	77	120	317	3.09164e-09	GO:0007178	BP	transmembrane receptor protein serine/threonine kinase signaling pathway	23	54	77	156	5.84474e-09	GO:0071554	BP	cell wall organization or biogenesis	107	22	129	317	1.27494e-08	GO:0004675	MF	transmembrane receptor protein serine/threonine kinase activity	53	11	64	149	1.11429e-09
GO:0044262	BP	cellular carbohydrate metabolic process	31	76	107	276	4.9651e-09	GO:0015979	BP	photosynthesis	7	53	60	113	8.86215e-09	GO:0034637	BP	cellular carbohydrate biosynthetic process	50	18	68	143	3.82367e-08	GO:0009534	CC	chloroplast thylakoid	82	7	89	248	1.53822e-09
GO:0019684	BP	photosynthesis, light reaction	3	38	41	77	1.24149e-08	GO:0051707	BP	response to other organism	134	239	373	1061	9.55898e-09	GO:0042546	BP	cell wall biogenesis	61	13	74	163	1.08593e-07	GO:0031976	CC	plastid thylakoid	82	7	89	250	2.43953e-09
GO:0016051	BP	carbohydrate biosynthetic process	22	65	87	217	2.23379e-08	GO:0007166	BP	cell surface receptor signaling pathway	28	73	101	224	1.33192e-08	GO:0030312	CC	external encapsulating structure	117	49	166	449	1.18412e-07	GO:0042546	BP	cell wall biogenesis	60	7	67	163	2.54324e-09
GO:0044550	BP	secondary metabolite biosynthetic process	33	58	91	230	2.26524e-08	GO:0019684	BP	photosynthesis, light reaction	3	42	45	77	1.34079e-08	GO:0046658	CC	anchored component of plasma membrane	35	18	53	107	1.45802e-07	GO:0007167	BP	enzyme-linked receptor protein signaling pathway	56	12	68	167	3.09878e-09
GO:0005975	BP	carbohydrate metabolic process	46	100	146	418	3.23095e-08	GO:0043207	BP	response to external biotic stimulus	134	239	373	1064	1.3869e-08	GO:0016051	BP	carbohydrate biosynthetic process	66	26	92	217	1.77044e-07	GO:0034357	CC	photosynthetic membrane	71	5	76	206	6.07308e-09
GO:0046658	CC	anchored component of plasma membrane	14	36	50	107	5.13062e-08	GO:0019199	MF	transmembrane receptor protein kinase activity	23	54	77	158	1.53567e-08	GO:0005618	CC	cell wall	115	49	164	445	1.79865e-07	GO:0051707	BP	response to other organism	207	87	294	1061	8.44561e-09
GO:0071554	BP	cell wall organization or biogenesis	18	98	116	317	5.19347e-08	GO:0042170	CC	plastid membrane	17	98	115	272	1.56499e-08	GO:0009505	CC	plant-type cell wall	63	24	87	205	1.92234e-07	GO:0043207	BP	response to external biotic stimulus	207	87	294	1064	1.15218e-08
GO:0050896	BP	response to stimulus	446	676	1122	4328	5.63277e-08	GO:0034637	BP	cellular carbohydrate biosynthetic process	20	51	71	143	1.67125e-08	GO:0038023	MF	signaling receptor activity	58	33	91	214	3.06184e-07	GO:0042651	CC	thylakoid membrane	70	5	75	205	1.16428e-08
GO:0016491	MF	oxidoreductase activity	74	140	214	663	1.43097e-07	GO:0009607	BP	response to biotic stimulus	134	239	373	1067	2.0025e-08	GO:0031977	CC	thylakoid lumen	29	2	31	52	3.13747e-07	GO:0071669	BP	plant-type cell wall organization or biogenesis	71	6	77	203	1.26416e-08
GO:0000271	BP	polysaccharide biosynthetic process	13	45	58	135	3.28219e-07	GO:0038023	MF	signaling receptor activity	25	72	97	214	2.45397e-08	GO:0071669	BP	plant-type cell wall organization or biogenesis	72	13	85	203	9.71595e-07	GO:0055035	CC	plastid thylakoid membrane	67	5	72	195	1.46618e-08
GO:0044264	BP	cellular polysaccharide metabolic process	13	56	69	171	4.76448e-07	GO:0060089	MF	molecular transducer activity	29	78	107	244	4.12314e-08	GO:0044262	BP	cellular carbohydrate metabolic process	76	33	109	276	1.01066e-06	GO:0009607	BP	response to biotic stimulus	207	87	294	1067	1.56647e-08
GO:0033692	BP	cellular polysaccharide biosynthetic process	12	40	52	118	5.09323e-07	GO:0016051	BP	carbohydrate biosynthetic process	26	71	97	217	4.37786e-08	GO:0060089	MF	molecular transducer activity	63	36	99	244	1.31253e-06	GO:0034637	BP	cellular carbohydrate biosynthetic process	50	9	59	143	1.924e-08
GO:0042546	BP	cell wall biogenesis	9	57	66	163	7.26183e-07	GO:0004888	MF	transmembrane signaling receptor activity	23	65	88	193	7.85847e-08	GO:0033692	BP	cellular polysaccharide biosynthetic process	43	12	55	118	1.66674e-06	GO:0009535	CC	chloroplast thylakoid membrane	65	5	70	190	2.57806e-08
GO:0005618	CC	cell wall	42	104	146	445	8.40111e-07	GO:0009605	BP	response to external stimulus	167	301	468	1394	9.62607e-08	GO:0000271	BP	polysaccharide biosynthetic process	48	13	61	135	1.70128e-06	GO:0009832	BP	plant-type cell wall biogenesis	50	5	55	132	3.87282e-08
GO:0030312	CC	external encapsulating structure	42	105	147	449	8.84461e-07	GO:0098542	BP	defense response to other organism	104	197	301	856	3.12894e-07	GO:0009698	BP	phenylpropanoid metabolic process	44	10	54	116	2.16848e-06	GO:0044419	BP	biological process involved in interspecies interaction between organisms	210	88	298	1105	1.2116e-07
GO:0031225	CC	anchored component of membrane	14	40	54	128	9.60118e-07	GO:0044419	BP	biological process involved in interspecies interaction between organisms	136	241	377	1105	3.49341e-07	GO:0004888	MF	transmembrane signaling receptor activity	49	32	81	193	2.55265e-06	GO:0016051	BP	carbohydrate biosynthetic process	65	13	78	217	1.48634e-07
GO:0031977	CC	thylakoid lumen	2	26	28	52	1.33497e-06	GO:0001101	BP	response to acid chemical	126	225	351	1021	4.06619e-07	GO:0019199	MF	transmembrane receptor protein kinase activity	43	26	69	158	2.64791e-06	GO:0009605	BP	response to external stimulus	255	108	363	1394	2.38161e-07
GO:0031226	CC	intrinsic component of plasma membrane	36	74	110	319	1.45468e-06	GO:0004674	MF	protein serine/threonine kinase activity	66	155	221	602	5.59613e-07	GO:0009507	CC	chloroplast	351	122	473	1535	2.73714e-06	GO:0015979	BP	photosynthesis	41	6	47	113	3.97683e-07
GO:0009507	CC	chloroplast	104	321	425	1535	1.74628e-06	GO:0006952	BP	defense response	111	223	334	973	9.54901e-07	GO:0005975	BP	carbohydrate metabolic process	99	53	152	418	2.94471e-06	GO:0009725	BP	response to hormone	240	116	356	1370	4.06869e-07
GO:0009698	BP	phenylpropanoid metabolic process	9	41	50	116	1.86867e-06	GO:0008236	MF	serine-type peptidase activity	7	26	33	56	1.02232e-06	GO:0031225	CC	anchored component of membrane	39	18	57	128	4.12069e-06	GO:1901700	BP	response to oxygen-containing compound	257	124	381	1483	5.28666e-07
GO:0009532	CC	plastid stroma	32	135	167	533	3.43641e-06	GO:0017171	MF	serine hydrolase activity	7	26	33	56	1.02232e-06	GO:0004675	MF	transmembrane receptor protein serine/threonine kinase activity	40	25	65	149	5.3572e-06	GO:0007166	BP	cell surface receptor signaling pathway	66	12	78	224	6.55639e-07
GO:0009536	CC	plastid	113	326	439	1602	3.81866e-06	GO:0033692	BP	cellular polysaccharide biosynthetic process	15	42	57	118	1.33917e-06	GO:0009765	BP	photosynthesis, light harvesting	14	2	16	22	7.32954e-06	GO:0033692	BP	cellular polysaccharide biosynthetic process	42	6	48	118	6.61105e-07
GO:0009570	CC	chloroplast stroma	32	131	163	520	4.38807e-06	GO:0042221	BP	response to chemical	314	448	762	2427	1.4681e-06	GO:0009832	BP	plant-type cell wall biogenesis	47	11	58	132	8.85559e-06	GO:0000271	BP	polysaccharide biosynthetic process	47	6	53	135	6.70292e-07
GO:0005976	BP	polysaccharide metabolic process	14	62	76	204	4.89695e-06	GO:0000271	BP	polysaccharide biosynthetic process	17	46	63	135	1.70758e-06	GO:0007178	BP	transmembrane receptor protein serine/threonine kinase signaling pathway	41	25	66	156	1.03031e-05	GO:0098542	BP	defense response to other organism	172	63	235	856	7.45647e-07
GO:0009832	BP	plant-type cell wall biogenesis	8	46	54	132	5.0535e-06	GO:0044262	BP	cellular carbohydrate metabolic process	36	76	112	276	1.85567e-06	GO:0009699	BP	phenylpropanoid biosynthetic process	40	9	49	107	1.11174e-05	GO:0019684	BP	photosynthesis, light reaction	33	2	35	77	1.00326e-06
GO:0009505	CC	plant-type cell wall	21	54	75	205	6.43614e-06	GO:0009620	BP	response to fungus	46	84	130	331	2.25136e-06	GO:0046527	MF	glucosyltransferase activity	54	16	70	167	1.27287e-05	GO:0044262	BP	cellular carbohydrate metabolic process	70	21	91	276	1.24126e-06
GO:0030246	MF	carbohydrate binding	12	20	32	65	6.85354e-06	GO:0004672	MF	protein kinase activity	74	168	242	680	2.60705e-06	GO:0009536	CC	plastid	356	130	486	1602	1.32932e-05	GO:0006952	BP	defense response	192	68	260	973	2.00235e-06
GO:0009521	CC	photosystem	0	8	8	8	7.77766e-06	GO:0010200	BP	response to chitin	20	35	55	115	3.01608e-06	GO:0009521	CC	photosystem	8	0	8	8	2.1017e-05	GO:0009719	BP	response to endogenous stimulus	246	116	362	1418	2.17306e-06
GO:0071669	BP	plant-type cell wall organization or biogenesis	10	65	75	203	7.99929e-06	GO:0006950	BP	response to stress	303	492	795	2552	3.07178e-06	GO:0044264	BP	cellular polysaccharide metabolic process	57	13	70	171	2.15335e-05	GO:0009521	CC	photosystem	8	0	8	8	2.31775e-06
GO:0046527	MF	glucosyltransferase activity	15	50	65	167	8.03457e-06	GO:0042546	BP	cell wall biogenesis	15	57	72	163	4.01476e-06	GO:0031226	CC	intrinsic component of plasma membrane	72	44	116	319	2.32814e-05	GO:0004672	MF	protein kinase activity	143	48	191	680	3.79238e-06
GO:0009808	BP	lignin metabolic process	4	21	25	47	8.97243e-06	GO:0009526	CC	plastid envelope	39	150	189	534	4.2947e-06	GO:0009808	BP	lignin metabolic process	21	5	26	47	2.40278e-05	GO:0031225	CC	anchored component of membrane	38	9	47	128	5.50851e-06
GO:0045491	BP	xylan metabolic process	1	18	19	32	1.33376e-05	GO:0016491	MF	oxidoreductase activity	72	162	234	663	7.68679e-06	GO:0022857	MF	transmembrane transporter activity	114	117	231	691	2.75619e-05	GO:0016491	MF	oxidoreductase activity	138	48	186	663	5.59279e-06
GO:0010167	BP	response to nitrate	9	4	13	18	1.55315e-05	GO:0071554	BP	cell wall organization or biogenesis	22	101	123	317	8.45196e-06	GO:0009532	CC	plastid stroma	140	39	179	533	4.19338e-05	GO:0004674	MF	protein serine/threonine kinase activity	128	43	171	602	6.20755e-06
GO:0004497	MF	monooxygenase activity	29	39	68	180	1.61982e-05	GO:0031977	CC	thylakoid lumen	2	27	29	52	9.08852e-06	GO:0006091	BP	generation of precursor metabolites and energy	61	28	89	233	4.38966e-05	GO:0001101	BP	response to acid chemical	188	80	268	1021	6.36411e-06
GO:0045492	BP	xylan biosynthetic process	0	15	15	23	2.28463e-05	GO:0009628	BP	response to abiotic stimulus	200	341	541	1692	9.56221e-06	GO:0009570	CC	chloroplast stroma	136	39	175	520	4.48891e-05	GO:0016722	MF	oxidoreductase activity, acting on metal ions	15	3	18	31	7.57345e-06
GO:0006091	BP	generation of precursor metabolites and energy	21	61	82	233	2.522e-05	GO:0009725	BP	response to hormone	169	277	446	1370	9.84416e-06	GO:0050896	BP	response to stimulus	713	513	1226	4328	5.40309e-05	GO:0010410	BP	hemicellulose metabolic process	20	1	21	40	9.37086e-06
GO:0009699	BP	phenylpropanoid biosynthetic process	8	36	44	107	3.17804e-05	GO:0006468	BP	protein phosphorylation	82	173	255	738	1.23172e-05	GO:0048046	CC	apoplast	64	20	84	222	6.32767e-05	GO:0044264	BP	cellular polysaccharide metabolic process	53	7	60	171	9.58936e-06
GO:1901700	BP	response to oxygen-containing compound	181	226	407	1483	4.31629e-05	GO:0009765	BP	photosynthesis, light harvesting	1	15	16	22	1.42585e-05	GO:0005976	BP	polysaccharide metabolic process	65	14	79	204	6.75338e-05	GO:0071365	BP	cellular response to auxin stimulus	33	21	54	150	1.13896e-05
GO:0022857	MF	transmembrane transporter activity	78	130	208	691	4.42938e-05	GO:0044264	BP	cellular polysaccharide metabolic process	18	55	73	171	1.50167e-05	GO:0007167	BP	enzyme-linked receptor protein signaling pathway	42	25	67	167	6.77013e-05	GO:0045491	BP	xylan metabolic process	18	0	18	32	1.1604e-05
GO:0001101	BP	response to acid chemical	121	169	290	1021	4.92301e-05	GO:0016773	MF	phosphotransferase activity, alcohol group as acceptor	87	180	267	776	1.57141e-05	GO:0009767	BP	photosynthetic electron transport chain	19	3	22	39	6.80819e-05	GO:0009628	BP	response to abiotic stimulus	289	129	418	1692	1.18794e-05
GO:0030247	MF	polysaccharide binding	8	17	25	50	4.94648e-05	GO:0009719	BP	response to endogenous stimulus	172	286	458	1418	1.81899e-05	GO:0016491	MF	oxidoreductase activity	145	75	220	663	7.33232e-05	GO:0042170	CC	plastid membrane	75	8	83	272	1.2616e-05
GO:0008236	MF	serine-type peptidase activity	6	21	27	56	5.67187e-05	GO:0009832	BP	plant-type cell wall biogenesis	13	46	59	132	1.88908e-05	GO:0045491	BP	xylan metabolic process	19	0	19	32	8.29716e-05	GO:0003018	BP	vascular process in circulatory system	10	6	16	27	1.45853e-05
GO:0017171	MF	serine hydrolase activity	6	21	27	56	5.67187e-05	GO:0005975	BP	carbohydrate metabolic process	50	104	154	418	1.91494e-05	GO:0009250	BP	glucan biosynthetic process	26	9	35	74	8.65969e-05	GO:0009733	BP	response to auxin	62	32	94	303	1.48464e-05
GO:0006826	BP	iron ion transport	2	9	11	15	5.89032e-05	GO:0046677	BP	response to antibiotic	46	74	120	313	2.084e-05	GO:0019748	BP	secondary metabolic process	81	33	114	317	8.7098e-05	GO:0046658	CC	anchored component of plasma membrane	31	9	40	107	1.65547e-05
GO:0010410	BP	hemicellulose metabolic process	1	20	21	40	6.03753e-05	GO:0009521	CC	photosystem	0	8	8	8	2.6359e-05	GO:0009941	CC	chloroplast envelope	103	33	136	395	0.000100045	GO:0031226	CC	intrinsic component of plasma membrane	71	23	94	319	1.6659e-05
GO:0038023	MF	signaling receptor activity	25	51	76	214	6.37461e-05	GO:0071669	BP	plant-type cell wall organization or biogenesis	14	69	83	203	2.82901e-05	GO:0045492	BP	xylan biosynthetic process	15	0	15	23	0.000105477	GO:0009833	BP	plant-type primary cell wall biogenesis	14	3	17	30	1.7859e-05
GO:0009765	BP	photosynthesis, light harvesting	2	12	14	22	6.46745e-05	GO:0050832	BP	defense response to fungus	39	64	103	263	2.88402e-05	GO:0022890	MF	inorganic cation transmembrane transporter activity	42	53	95	255	0.000120243	GO:0008236	MF	serine-type peptidase activity	20	6	26	56	1.92226e-05
GO:0009809	BP	lignin biosynthetic process	4	18	22	43	6.76044e-05	GO:0009414	BP	response to water deprivation	48	78	126	334	3.16192e-05	GO:0005527	MF	macrolide binding	7	8	15	23	0.000122775	GO:0017171	MF	serine hydrolase activity	20	6	26	56	1.92226e-05
GO:0031224	CC	intrinsic component of membrane	59	132	191	653	7.70498e-05	GO:0045492	BP	xylan biosynthetic process	1	15	16	23	3.47863e-05	GO:0005528	MF	FK506 binding	7	8	15	23	0.000122775	GO:0006468	BP	protein phosphorylation	148	51	199	738	1.98208e-05
GO:0019199	MF	transmembrane receptor protein kinase activity	21	38	59	158	8.48551e-05	GO:0045491	BP	xylan metabolic process	2	18	20	32	3.96855e-05	GO:0006811	BP	ion transport	100	105	205	625	0.000138	GO:0010232	BP	vascular transport	10	5	15	25	2.20993e-05
GO:0009941	CC	chloroplast envelope	27	96	123	395	9.16386e-05	GO:0009415	BP	response to water	48	78	126	336	4.34695e-05	GO:0009809	BP	lignin biosynthetic process	18	5	23	43	0.000141052	GO:0010233	BP	phloem transport	10	5	15	25	2.20993e-05
GO:0004675	MF	transmembrane receptor protein serine/threonine kinase activity	20	36	56	149	0.000104008	GO:0009751	BP	response to salicylic acid	27	60	87	217	4.36903e-05	GO:0008324	MF	cation transmembrane transporter activity	43	56	99	269	0.000148491	GO:0009834	BP	plant-type secondary cell wall biogenesis	24	2	26	57	2.25909e-05
GO:0005516	MF	calmodulin binding	30	34	64	176	0.000108082	GO:0009833	BP	plant-type primary cell wall biogenesis	5	14	19	30	4.75941e-05	GO:0031967	CC	organelle envelope	181	79	260	826	0.000150041	GO:0016773	MF	phosphotransferase activity, alcohol group as acceptor	151	58	209	776	2.71832e-05
GO:0010287	CC	plastoglobule	3	17	20	39	0.000108495	GO:0006006	BP	glucose metabolic process	4	14	18	28	5.66181e-05	GO:0046873	MF	metal ion transmembrane transporter activity	27	36	63	157	0.000157992	GO:0044036	BP	cell wall macromolecule metabolic process	34	1	35	87	2.78885e-05
GO:0010383	BP	cell wall polysaccharide metabolic process	4	30	34	80	0.00011295	GO:0019748	BP	secondary metabolic process	43	76	119	317	6.6777e-05	GO:0031975	CC	envelope	181	79	260	827	0.00016377	GO:0045492	BP	xylan biosynthetic process	14	0	14	23	3.3354e-05
GO:0007178	BP	transmembrane receptor protein serine/threonine kinase signaling pathway	20	37	57	156	0.000134095	GO:0010410	BP	hemicellulose metabolic process	3	20	23	40	6.9585e-05	GO:0009543	CC	chloroplast thylakoid lumen	9	2	11	15	0.000170266	GO:0048878	BP	chemical homeostasis	67	39	106	357	3.51346e-05
GO:0009767	BP	photosynthetic electron transport chain	2	18	20	39	0.000138329	GO:0009505	CC	plant-type cell wall	18	62	80	205	7.76246e-05	GO:0031978	CC	plastid thylakoid lumen	9	2	11	15	0.000170266	GO:0009620	BP	response to fungus	70	29	99	331	4.61963e-05
GO:0044036	BP	cell wall macromolecule metabolic process	4	32	36	87	0.000139052	GO:0006091	BP	generation of precursor metabolites and energy	20	71	91	233	9.30033e-05	GO:0016758	MF	hexosyltransferase activity	69	25	94	254	0.000172172	GO:0009734	BP	auxin-activated signaling pathway	29	18	47	132	5.66953e-05
GO:0016758	MF	hexosyltransferase activity	21	65	86	254	0.000151301	GO:0009250	BP	glucan biosynthetic process	10	26	36	74	9.60533e-05	GO:0010287	CC	plastoglobule	17	4	21	39	0.000197451	GO:0042221	BP	response to chemical	377	196	573	2427	6.20512e-05
GO:0043207	BP	response to external biotic stimulus	108	189	297	1064	0.000158559	GO:0016722	MF	oxidoreductase activity, acting on metal ions	4	15	19	31	9.94169e-05	GO:0030001	BP	metal ion transport	37	46	83	223	0.000217047	GO:0006950	BP	response to stress	408	192	600	2552	6.33354e-05
GO:0005527	MF	macrolide binding	7	7	14	23	0.00015897	GO:0006094	BP	gluconeogenesis	3	9	12	16	0.000112168	GO:0016722	MF	oxidoreductase activity, acting on metal ions	16	2	18	31	0.00022485	GO:0009773	BP	photosynthetic electron transport in photosystem I	9	1	10	14	6.57956e-05
GO:0005528	MF	FK506 binding	7	7	14	23	0.00015897	GO:1990538	MF	xylan O-acetyltransferase activity	0	7	7	7	0.000129233	GO:0030246	MF	carbohydrate binding	18	13	31	65	0.000226463	GO:0005976	BP	polysaccharide metabolic process	59	7	66	204	6.79226e-05
GO:0055085	BP	transmembrane transport	87	145	232	809	0.000159401	GO:0016759	MF	cellulose synthase activity	5	12	17	27	0.000144796	GO:0015318	MF	inorganic molecular entity transmembrane transporter activity	71	78	149	436	0.000254125	GO:0010383	BP	cell wall polysaccharide metabolic process	31	1	32	80	6.93146e-05
GO:0010097	BP	specification of stamen identity	5	1	6	6	0.000162911	GO:0016301	MF	kinase activity	89	191	280	841	0.000146872	GO:0007166	BP	cell surface receptor signaling pathway	54	29	83	224	0.000257112	GO:0070726	BP	cell wall assembly	9	0	9	12	8.63409e-05
GO:0060089	MF	molecular transducer activity	28	55	83	244	0.000164553	GO:0009767	BP	photosynthetic electron transport chain	2	20	22	39	0.000147311	GO:0003993	MF	acid phosphatase activity	10	7	17	29	0.000287219	GO:0071668	BP	plant-type cell wall assembly	9	0	9	12	8.63409e-05
GO:0015706	BP	nitrate transmembrane transport	10	5	15	26	0.000173537	GO:0048878	BP	chemical homeostasis	56	74	130	357	0.000153401	GO:0005911	CC	cell-cell junction	129	99	228	721	0.000289092	GO:0009250	BP	glucan biosynthetic process	24	6	30	74	8.64104e-05
GO:1902025	BP	nitrate import	10	5	15	26	0.000173537	GO:0080167	BP	response to karrikin	17	30	47	106	0.000163265	GO:0070161	CC	anchoring junction	129	99	228	721	0.000289092	GO:0016759	MF	cellulose synthase activity	12	3	15	27	8.92312e-05
GO:0016709	MF	oxidoreductase activity, acting on paired donors, with incorporation or reduction of molecular oxygen, NAD(P)H as one donor, and incorporation of one atom of oxygen	16	28	44	112	0.000176206	GO:0048046	CC	apoplast	18	66	84	222	0.000180482	GO:0009506	CC	plasmodesma	125	97	222	701	0.000317096	GO:0009767	BP	photosynthetic electron transport chain	18	1	19	39	9.50171e-05
GO:0009834	BP	plant-type secondary cell wall biogenesis	2	24	26	57	0.00017977	GO:0005976	BP	polysaccharide metabolic process	20	60	80	204	0.000206481	GO:0055044	CC	symplast	125	97	222	701	0.000317096	GO:0050801	BP	ion homeostasis	43	28	71	227	0.000121346
GO:0016722	MF	oxidoreductase activity, acting on metal ions	4	13	17	31	0.000190049	GO:0070008	MF	serine-type exopeptidase activity	6	12	18	30	0.000222885	GO:0034220	BP	ion transmembrane transport	85	88	173	525	0.000355607	GO:0009526	CC	plastid envelope	123	17	140	534	0.000121425
GO:0009607	BP	response to biotic stimulus	108	189	297	1067	0.000196605	GO:0010033	BP	response to organic substance	212	337	549	1767	0.000262076	GO:0015079	MF	potassium ion transmembrane transporter activity	8	17	25	50	0.000364316	GO:0050832	BP	defense response to fungus	55	25	80	263	0.000131697
GO:1901617	BP	organic hydroxy compound biosynthetic process	17	39	56	155	0.00021504	GO:0019319	BP	hexose biosynthetic process	3	9	12	17	0.000285043	GO:0010410	BP	hemicellulose metabolic process	21	0	21	40	0.000383586	GO:0005975	BP	carbohydrate metabolic process	88	30	118	418	0.000144285
GO:0004674	MF	protein serine/threonine kinase activity	80	100	180	602	0.000219059	GO:0016310	BP	phosphorylation	102	208	310	953	0.000290074	GO:0055085	BP	transmembrane transport	131	124	255	809	0.000388576	GO:0009637	BP	response to blue light	23	4	27	66	0.000160581
GO:0051707	BP	response to other organism	107	188	295	1061	0.000225248	GO:0009809	BP	lignin biosynthetic process	5	18	23	43	0.000304859	GO:0015075	MF	ion transmembrane transporter activity	69	81	150	443	0.000390308	GO:0045177	CC	apical part of cell	10	4	14	27	0.000197802
GO:0034220	BP	ion transmembrane transport	65	92	157	525	0.000242659	GO:0006826	BP	iron ion transport	2	9	11	15	0.000307807	GO:0044550	BP	secondary metabolite biosynthetic process	58	26	84	230	0.000406634	GO:0009617	BP	response to bacterium	95	37	132	480	0.000210152
GO:0048046	CC	apoplast	18	56	74	222	0.000249602	GO:0055076	BP	transition metal ion homeostasis	10	19	29	59	0.00035923	GO:0051707	BP	response to other organism	186	140	326	1061	0.000462075	GO:0005527	MF	macrolide binding	7	6	13	23	0.000210843
GO:0006811	BP	ion transport	78	105	183	625	0.000257609	GO:0005576	CC	extracellular region	33	93	126	362	0.000379303	GO:0006094	BP	gluconeogenesis	7	4	11	16	0.000472566	GO:0005528	MF	FK506 binding	7	6	13	23	0.000210843
GO:0007167	BP	enzyme-linked receptor protein signaling pathway	21	38	59	167	0.000294181	GO:0005618	CC	cell wall	38	113	151	445	0.000397338	GO:0009664	BP	plant-type cell wall organization	34	6	40	94	0.000472746	GO:0015925	MF	galactosidase activity	7	6	13	23	0.000210843
GO:0009250	BP	glucan biosynthetic process	8	23	31	74	0.0003045	GO:0140096	MF	catalytic activity, acting on a protein	174	289	463	1472	0.000418517	GO:0009834	BP	plant-type secondary cell wall biogenesis	24	3	27	57	0.000525944	GO:0009522	CC	photosystem I	5	0	5	5	0.000301675
GO:0009605	BP	response to external stimulus	138	239	377	1394	0.000322815	GO:0009611	BP	response to wounding	26	67	93	248	0.000420303	GO:0010598	CC	NAD(P)H dehydrogenase complex (plastoquinone)	9	0	9	12	0.000541949	GO:0010033	BP	response to organic substance	282	140	422	1767	0.000307577
GO:0000041	BP	transition metal ion transport	7	14	21	44	0.000344909	GO:0046658	CC	anchored component of plasma membrane	10	35	45	107	0.000424516	GO:0010275	BP	NAD(P)H dehydrogenase complex assembly	7	0	7	8	0.000546725	GO:0010215	BP	cellulose microfibril organization	8	0	8	11	0.000314504
GO:0004888	MF	transmembrane signaling receptor activity	25	42	67	193	0.000358552	GO:0030312	CC	external encapsulating structure	38	114	152	449	0.000428744	GO:0009607	BP	response to biotic stimulus	186	141	327	1067	0.000551457	GO:0016301	MF	kinase activity	156	61	217	841	0.000319587
GO:0009628	BP	response to abiotic stimulus	179	271	450	1692	0.000377847	GO:2000022	BP	regulation of jasmonic acid mediated signaling pathway	5	12	17	29	0.000453928	GO:0006812	BP	cation transport	59	69	128	377	0.00055693	GO:0030244	BP	cellulose biosynthetic process	16	3	19	42	0.000322932
GO:0009543	CC	chloroplast thylakoid lumen	2	8	10	15	0.000384165	GO:0009808	BP	lignin metabolic process	5	19	24	47	0.000561447	GO:0010383	BP	cell wall polysaccharide metabolic process	30	5	35	80	0.000564732	GO:0051274	BP	beta-glucan biosynthetic process	16	3	19	42	0.000322932
GO:0031978	CC	plastid thylakoid lumen	2	8	10	15	0.000384165	GO:0009617	BP	response to bacterium	55	110	165	480	0.000578232	GO:0043207	BP	response to external biotic stimulus	186	140	326	1064	0.000573388	GO:0016132	BP	brassinosteroid biosynthetic process	9	4	13	24	0.000326182
GO:0016705	MF	oxidoreductase activity, acting on paired donors, with incorporation or reduction of molecular oxygen	19	44	63	180	0.000413618	GO:0006073	BP	cellular glucan metabolic process	13	34	47	111	0.000589715	GO:0045229	BP	external encapsulating structure organization	52	15	67	178	0.000593841	GO:0044038	BP	cell wall macromolecule biosynthetic process	22	1	23	55	0.0003294
GO:0006073	BP	cellular glucan metabolic process	9	33	42	111	0.000423387	GO:0009416	BP	response to light stimulus	63	132	195	579	0.000629239	GO:0070726	BP	cell wall assembly	8	1	9	12	0.000604029	GO:0070589	BP	cellular component macromolecule biosynthetic process	22	1	23	55	0.0003294
GO:0044042	BP	glucan metabolic process	9	33	42	112	0.000526688	GO:0010035	BP	response to inorganic substance	123	142	265	812	0.000656499	GO:0071668	BP	plant-type cell wall assembly	8	1	9	12	0.000604029	GO:0048046	CC	apoplast	57	8	65	222	0.000392763
GO:0015075	MF	ion transmembrane transporter activity	57	78	135	443	0.000579139	GO:0032870	BP	cellular response to hormone stimulus	87	132	219	659	0.000674175	GO:0071555	BP	cell wall organization	43	12	55	141	0.000665532	GO:0033993	BP	response to lipid	138	68	206	806	0.000422418
GO:0042221	BP	response to chemical	277	350	627	2427	0.000583621	GO:0071365	BP	cellular response to auxin stimulus	24	36	60	150	0.000681671	GO:0016168	MF	chlorophyll binding	7	1	8	10	0.000677401	GO:0009611	BP	response to wounding	53	21	74	248	0.000438832
GO:0048878	BP	chemical homeostasis	55	55	110	357	0.000632805	GO:0016137	BP	glycoside metabolic process	8	3	11	16	0.000738211	GO:0015706	BP	nitrate transmembrane transport	7	8	15	26	0.000720008	GO:0031977	CC	thylakoid lumen	20	1	21	52	0.000500112
GO:0009522	CC	photosystem I	0	5	5	5	0.00064256	GO:0044042	BP	glucan metabolic process	13	34	47	112	0.000747415	GO:1902025	BP	nitrate import	7	8	15	26	0.000720008	GO:0045229	BP	external encapsulating structure organization	48	8	56	178	0.000517672
GO:0004553	MF	hydrolase activity, hydrolyzing O-glycosyl compounds	18	39	57	162	0.00065793	GO:0044550	BP	secondary metabolite biosynthetic process	32	54	86	230	0.000755567	GO:0044036	BP	cell wall macromolecule metabolic process	32	5	37	87	0.000768774	GO:0080167	BP	response to karrikin	30	7	37	106	0.000524174
GO:0006880	BP	intracellular sequestering of iron ion	2	3	5	5	0.000697698	GO:0009773	BP	photosynthetic electron transport in photosystem I	1	9	10	14	0.000827215	GO:0030054	CC	cell junction	130	101	231	744	0.000836071	GO:0120178	BP	steroid hormone biosynthetic process	9	4	13	25	0.000550657
GO:0097577	BP	sequestering of iron ion	2	3	5	5	0.000697698	GO:0009733	BP	response to auxin	41	68	109	303	0.000842523	GO:1901617	BP	organic hydroxy compound biosynthetic process	38	21	59	155	0.000890453	GO:0070592	BP	cell wall polysaccharide biosynthetic process	21	1	22	54	0.000679012
GO:0044038	BP	cell wall macromolecule biosynthetic process	3	21	24	55	0.000703194	GO:0016168	MF	chlorophyll binding	1	7	8	10	0.000917723	GO:1901615	BP	organic hydroxy compound metabolic process	53	38	91	258	0.000895097	GO:0046527	MF	glucosyltransferase activity	42	11	53	167	0.000772236
GO:0070589	BP	cellular component macromolecule biosynthetic process	3	21	24	55	0.000703194	GO:0005527	MF	macrolide binding	7	7	14	23	0.000925358	GO:0098542	BP	defense response to other organism	156	109	265	856	0.00100329	GO:0055065	BP	metal ion homeostasis	29	18	47	146	0.000812552
GO:0009986	CC	cell surface	2	14	16	32	0.000758545	GO:0005528	MF	FK506 binding	7	7	14	23	0.000925358	GO:0030247	MF	polysaccharide binding	15	9	24	50	0.00100645	GO:0009751	BP	response to salicylic acid	47	18	65	217	0.000851809
GO:0009897	CC	external side of plasma membrane	0	10	10	16	0.000813326	GO:0015925	MF	galactosidase activity	5	9	14	23	0.000925358	GO:0019319	BP	hexose biosynthetic process	7	4	11	17	0.00101971	GO:0009698	BP	phenylpropanoid metabolic process	33	6	39	116	0.000870921
GO:0006820	BP	anion transport	38	50	88	278	0.000855863	GO:0022857	MF	transmembrane transporter activity	86	142	228	691	0.00109238	GO:0016757	MF	glycosyltransferase activity	79	27	106	306	0.00114399	GO:0005911	CC	cell-cell junction	133	43	176	721	0.000885635
GO:0015318	MF	inorganic molecular entity transmembrane transporter activity	55	77	132	436	0.000887211	GO:0071495	BP	cellular response to endogenous stimulus	92	142	234	716	0.00124879	GO:0035251	MF	UDP-glucosyltransferase activity	40	11	51	130	0.00117873	GO:0070161	CC	anchoring junction	133	43	176	721	0.000885635
GO:0034755	BP	iron ion transmembrane transport	1	5	6	7	0.00091222	GO:0004252	MF	serine-type endopeptidase activity	1	14	15	26	0.00132163	GO:0009522	CC	photosystem I	5	0	5	5	0.00119555	GO:0016131	BP	brassinosteroid metabolic process	10	4	14	29	0.000888673
GO:0007166	BP	cell surface receptor signaling pathway	24	49	73	224	0.000944448	GO:0009522	CC	photosystem I	0	5	5	5	0.00137723	GO:0006826	BP	iron ion transport	7	3	10	15	0.00125157	GO:0015706	BP	nitrate transmembrane transport	6	7	13	26	0.000892761
GO:0031967	CC	organelle envelope	61	166	227	826	0.000970067	GO:0009266	BP	response to temperature stimulus	69	98	167	495	0.00139345	GO:0009833	BP	plant-type primary cell wall biogenesis	14	2	16	30	0.00151779	GO:0016129	BP	phytosteroid biosynthetic process	9	4	13	26	0.000892761
GO:0005381	MF	iron ion transmembrane transporter activity	1	5	6	7	0.00101039	GO:0009543	CC	chloroplast thylakoid lumen	2	8	10	15	0.00141911	GO:0098869	BP	cellular oxidant detoxification	28	6	34	81	0.00161975	GO:1902025	BP	nitrate import	6	7	13	26	0.000892761
GO:0009011	MF	starch synthase activity	3	3	6	7	0.00101039	GO:0031978	CC	plastid thylakoid lumen	2	8	10	15	0.00141911	GO:1990748	BP	cellular detoxification	29	6	35	84	0.00162573	GO:0004565	MF	beta-galactosidase activity	7	4	11	20	0.000896327
GO:1990538	MF	xylan O-acetyltransferase activity	0	6	6	7	0.00101039	GO:0031225	CC	anchored component of membrane	10	40	50	128	0.00156511	GO:0006952	BP	defense response	179	117	296	973	0.00168782	GO:0009664	BP	plant-type cell wall organization	32	1	33	94	0.000915512
GO:0009416	BP	response to light stimulus	53	114	167	579	0.00101716	GO:0003700	MF	DNA-binding transcription factor activity	111	215	326	1025	0.00159247	GO:0044419	BP	biological process involved in interspecies interaction between organisms	190	143	333	1105	0.00169734	GO:0030243	BP	cellulose metabolic process	16	3	19	45	0.000925913
GO:0045229	BP	external encapsulating structure organization	15	45	60	178	0.00103806	GO:0009507	CC	chloroplast	121	338	459	1535	0.00162737	GO:0010215	BP	cellulose microfibril organization	7	1	8	11	0.00174049	GO:1901617	BP	organic hydroxy compound biosynthetic process	40	9	49	155	0.000998714
GO:0031975	CC	envelope	61	166	227	827	0.00104044	GO:0030244	BP	cellulose biosynthetic process	6	15	21	42	0.00173179	GO:0044038	BP	cell wall macromolecule biosynthetic process	21	4	25	55	0.00174751	GO:0003700	MF	DNA-binding transcription factor activity	187	68	255	1025	0.00103584
GO:0006950	BP	response to stress	274	380	654	2552	0.00105012	GO:0051274	BP	beta-glucan biosynthetic process	6	15	21	42	0.00173179	GO:0070589	BP	cellular component macromolecule biosynthetic process	21	4	25	55	0.00174751	GO:0009506	CC	plasmodesma	129	42	171	701	0.00108224
GO:0006952	BP	defense response	99	168	267	973	0.00108536	GO:0019318	BP	hexose metabolic process	7	18	25	53	0.00188926	GO:0022804	MF	active transmembrane transporter activity	44	46	90	257	0.00181031	GO:0055044	CC	symplast	129	42	171	701	0.00108224
GO:1901615	BP	organic hydroxy compound metabolic process	28	54	82	258	0.00110722	GO:0023052	BP	signaling	171	268	439	1420	0.00188926	GO:0009605	BP	response to external stimulus	238	175	413	1394	0.00186122	GO:0009532	CC	plastid stroma	117	17	134	533	0.00110351
GO:0098656	BP	anion transmembrane transport	33	41	74	229	0.00114023	GO:0006979	BP	response to oxidative stress	46	66	112	319	0.00190706	GO:0009768	BP	photosynthesis, light harvesting in photosystem I	7	0	7	9	0.00189577	GO:0046677	BP	response to antibiotic	59	29	88	313	0.00111863
GO:0098542	BP	defense response to other organism	87	150	237	856	0.00124864	GO:0007165	BP	signal transduction	165	264	429	1386	0.00194466	GO:0000041	BP	transition metal ion transport	11	10	21	44	0.00189838	GO:0099402	BP	plant organ development	160	76	236	953	0.00112071
GO:0016757	MF	glycosyltransferase activity	22	74	96	306	0.00128528	GO:0140110	MF	transcription regulator activity	117	226	343	1086	0.00198716	GO:0009011	MF	starch synthase activity	3	3	6	7	0.00195997	GO:0048367	BP	shoot system development	138	67	205	816	0.00113143
GO:0009773	BP	photosynthetic electron transport in photosystem I	0	9	9	14	0.00128528	GO:0000302	BP	response to reactive oxygen species	26	35	61	159	0.0020779	GO:1990538	MF	xylan O-acetyltransferase activity	6	0	6	7	0.00195997	GO:0016168	MF	chlorophyll binding	6	1	7	10	0.00120567
GO:2000117	BP	negative regulation of cysteine-type endopeptidase activity	8	1	9	14	0.00128528	GO:0098807	CC	chloroplast thylakoid membrane protein complex	0	7	7	9	0.00208521	GO:0006006	BP	glucose metabolic process	9	6	15	28	0.00200319	GO:0051301	BP	cell division	52	19	71	244	0.00121678
GO:0009833	BP	plant-type primary cell wall biogenesis	3	12	15	30	0.00132399	GO:0009734	BP	auxin-activated signaling pathway	21	31	52	132	0.00222515	GO:0010345	BP	suberin biosynthetic process	19	3	22	47	0.00204415	GO:0071555	BP	cell wall organization	39	6	45	141	0.00126693
GO:0070592	BP	cell wall polysaccharide biosynthetic process	3	20	23	54	0.00134801	GO:0009636	BP	response to toxic substance	28	46	74	200	0.00235437	GO:0098662	BP	inorganic cation transmembrane transport	41	49	90	261	0.00208924	GO:0003013	BP	circulatory system process	13	6	19	46	0.00127346
GO:0009414	BP	response to water deprivation	41	61	102	334	0.00136299	GO:0071396	BP	cellular response to lipid	54	82	136	399	0.00244929	GO:0055088	BP	lipid homeostasis	14	10	24	53	0.00228264	GO:0051273	BP	beta-glucan metabolic process	16	3	19	46	0.00127346
GO:0044419	BP	biological process involved in interspecies interaction between organisms	110	189	299	1105	0.00140374	GO:0009011	MF	starch synthase activity	3	3	6	7	0.00247849	GO:0016671	MF	oxidoreductase activity, acting on a sulfur group of donors, disulfide as acceptor	13	2	15	28	0.00228792	GO:0016758	MF	hexosyltransferase activity	61	13	74	254	0.00132277
GO:0016759	MF	cellulose synthase activity	3	11	14	27	0.00146023	GO:0009768	BP	photosynthesis, light harvesting in photosystem I	0	7	7	9	0.002568	GO:0008194	MF	UDP-glycosyltransferase activity	52	14	66	181	0.00233068	GO:0042659	BP	regulation of cell fate specification	7	7	14	30	0.00134989
GO:0015112	MF	nitrate transmembrane transporter activity	8	3	11	19	0.00147624	GO:0004565	MF	beta-galactosidase activity	3	9	12	20	0.00257455	GO:0015925	MF	galactosidase activity	8	5	13	23	0.0023806	GO:0055088	BP	lipid homeostasis	14	7	21	53	0.0013661
GO:0055072	BP	iron ion homeostasis	3	9	12	22	0.00153747	GO:0033993	BP	response to lipid	104	154	258	806	0.00258594	GO:0030244	BP	cellulose biosynthetic process	16	4	20	42	0.00250033	GO:0060688	BP	regulation of morphogenesis of a branching structure	6	5	11	21	0.00136798
GO:0010598	CC	NAD(P)H dehydrogenase complex (plastoquinone)	0	8	8	12	0.00155363	GO:0006811	BP	ion transport	83	121	204	625	0.00270374	GO:0051274	BP	beta-glucan biosynthetic process	16	4	20	42	0.00250033	GO:2000032	BP	regulation of secondary shoot formation	6	5	11	21	0.00136798
GO:0046915	MF	transition metal ion transmembrane transporter activity	4	11	15	30	0.00160425	GO:0010287	CC	plastoglobule	1	18	19	39	0.00275719	GO:0016209	MF	antioxidant activity	26	6	32	76	0.0025467	GO:0042592	BP	homeostatic process	76	41	117	437	0.00138762
GO:0070008	MF	serine-type exopeptidase activity	6	9	15	30	0.00160425	GO:0031226	CC	intrinsic component of plasma membrane	31	77	108	319	0.00275981	GO:0005215	MF	transporter activity	116	123	239	769	0.00267323	GO:0015298	MF	solute:cation antiporter activity	4	6	10	18	0.00139551
GO:0016798	MF	hydrolase activity, acting on glycosyl bonds	19	41	60	178	0.00162012	GO:0009834	BP	plant-type secondary cell wall biogenesis	4	22	26	57	0.00279299	GO:0008236	MF	serine-type peptidase activity	19	6	25	56	0.0028454	GO:0016324	CC	apical plasma membrane	7	4	11	22	0.00142822
GO:0009415	BP	response to water	41	61	102	336	0.00169024	GO:0016413	MF	O-acetyltransferase activity	1	13	14	25	0.00280469	GO:0017171	MF	serine hydrolase activity	19	6	25	56	0.0028454	GO:0098771	BP	inorganic ion homeostasis	34	22	56	185	0.00144143
GO:0019203	MF	carbohydrate phosphatase activity	1	9	10	17	0.0020737	GO:0006970	BP	response to osmotic stress	73	108	181	549	0.00286578	GO:0006073	BP	cellular glucan metabolic process	34	9	43	111	0.00285452	GO:0010200	BP	response to chitin	27	11	38	115	0.0014487
GO:0051346	BP	negative regulation of hydrolase activity	12	6	18	40	0.00209645	GO:0009755	BP	hormone-mediated signaling pathway	78	112	190	579	0.00287587	GO:0005516	MF	calmodulin binding	31	33	64	176	0.0029024	GO:0030093	CC	chloroplast photosystem I	4	0	4	4	0.00152756
GO:0019904	MF	protein domain specific binding	2	23	25	61	0.00213406	GO:0007154	BP	cell communication	185	292	477	1560	0.00303566	GO:0098660	BP	inorganic ion transmembrane transport	52	60	112	338	0.00303951	GO:0070008	MF	serine-type exopeptidase activity	9	5	14	30	0.00153449
GO:0004672	MF	protein kinase activity	83	110	193	680	0.0023297	GO:0009532	CC	plastid stroma	35	136	171	533	0.00303772	GO:0070592	BP	cell wall polysaccharide biosynthetic process	20	4	24	54	0.0030955	GO:0030054	CC	cell junction	134	45	179	744	0.00163225
GO:0080167	BP	response to karrikin	13	25	38	106	0.00245608	GO:0042742	BP	defense response to bacterium	42	96	138	408	0.00315353	GO:0016131	BP	brassinosteroid metabolic process	8	7	15	29	0.00314681	GO:0009570	CC	chloroplast stroma	113	17	130	520	0.00163323
GO:0071555	BP	cell wall organization	11	37	48	141	0.00250729	GO:0009813	BP	flavonoid biosynthetic process	6	32	38	92	0.00320976	GO:0015293	MF	symporter activity	7	14	21	45	0.00315411	GO:0019748	BP	secondary metabolic process	67	21	88	317	0.00169727
GO:0008194	MF	UDP-glycosyltransferase activity	12	48	60	181	0.00252363	GO:0009698	BP	phenylpropanoid metabolic process	9	37	46	116	0.0033331	GO:0009773	BP	photosynthetic electron transport in photosystem I	9	0	9	14	0.00322277	GO:0010453	BP	regulation of cell fate commitment	8	7	15	34	0.00185558
GO:0009725	BP	response to hormone	149	213	362	1370	0.00252505	GO:0044036	BP	cell wall macromolecule metabolic process	6	30	36	87	0.00391822	GO:0046889	BP	positive regulation of lipid biosynthetic process	4	5	9	14	0.00322277	GO:2000067	BP	regulation of root morphogenesis	9	6	15	34	0.00185558
GO:0046351	BP	disaccharide biosynthetic process	4	8	12	23	0.00253599	GO:0008266	MF	poly(U) RNA binding	4	6	10	16	0.00393143	GO:0004497	MF	monooxygenase activity	39	26	65	180	0.00327446	GO:0015562	MF	efflux transmembrane transporter activity	10	6	16	37	0.00195969
GO:0016168	MF	chlorophyll binding	1	6	7	10	0.00257732	GO:0009986	CC	cell surface	3	13	16	32	0.00423081	GO:0006082	BP	organic acid metabolic process	114	109	223	724	0.00329832	GO:0009416	BP	response to light stimulus	109	40	149	579	0.0019772
GO:0009733	BP	response to auxin	35	57	92	303	0.00276095	GO:0010319	CC	stromule	4	12	16	32	0.00423081	GO:0071365	BP	cellular response to auxin stimulus	34	21	55	150	0.00342942	GO:0016128	BP	phytosteroid metabolic process	10	4	14	31	0.00199489
GO:0030093	CC	chloroplast photosystem I	0	4	4	4	0.00279662	GO:0010598	CC	NAD(P)H dehydrogenase complex (plastoquinone)	1	7	8	12	0.00443994	GO:0044042	BP	glucan metabolic process	34	9	43	112	0.00347176	GO:0140110	MF	transcription regulator activity	195	71	266	1086	0.00209819
GO:0016131	BP	brassinosteroid metabolic process	7	7	14	29	0.00290731	GO:0005509	MF	calcium ion binding	15	24	39	96	0.00449774	GO:0098655	BP	cation transmembrane transport	48	58	106	319	0.00350892	GO:0006811	BP	ion transport	107	52	159	625	0.00235392
GO:0010275	BP	NAD(P)H dehydrogenase complex assembly	0	6	6	8	0.00292258	GO:0042542	BP	response to hydrogen peroxide	17	14	31	73	0.0045201	GO:0070370	BP	cellular heat acclimation	2	9	11	19	0.00362113	GO:0015112	MF	nitrate transmembrane transporter activity	4	6	10	19	0.00239295
GO:0071421	BP	manganese ion transmembrane transport	2	4	6	8	0.00292258	GO:0050801	BP	ion homeostasis	38	43	81	227	0.00470602	GO:0043436	BP	oxoacid metabolic process	113	109	222	722	0.0036855	GO:0055076	BP	transition metal ion homeostasis	17	5	22	59	0.00265735
GO:0006468	BP	protein phosphorylation	89	115	204	738	0.00294415	GO:0014070	BP	response to organic cyclic compound	51	90	141	422	0.00472588	GO:0004791	MF	thioredoxin-disulfide reductase activity	11	2	13	24	0.00393472	GO:0005451	MF	monovalent cation:proton antiporter activity	3	4	7	11	0.00271199
GO:0005215	MF	transporter activity	83	132	215	769	0.00296086	GO:0009536	CC	plastid	128	344	472	1602	0.00476137	GO:0010206	BP	photosystem II repair	7	1	8	12	0.00401342	GO:0015299	MF	solute:proton antiporter activity	3	4	7	11	0.00271199
GO:0008028	MF	monocarboxylic acid transmembrane transporter activity	1	11	12	23	0.00297564	GO:0005996	BP	monosaccharide metabolic process	9	25	34	82	0.00478577	GO:0015112	MF	nitrate transmembrane transporter activity	4	7	11	19	0.00402108	GO:0006073	BP	cellular glucan metabolic process	29	7	36	111	0.00273277
GO:0016598	BP	protein arginylation	2	2	4	4	0.00298699	GO:0030243	BP	cellulose metabolic process	6	15	21	45	0.00497281	GO:0003018	BP	vascular process in circulatory system	8	6	14	27	0.00417493	GO:0016757	MF	glycosyltransferase activity	69	16	85	306	0.00282123
GO:0048826	BP	cotyledon morphogenesis	0	16	16	35	0.00300641	GO:0030093	CC	chloroplast photosystem I	0	4	4	4	0.00514577	GO:0005875	CC	microtubule associated complex	22	7	29	71	0.00449379	GO:0032870	BP	cellular response to hormone stimulus	105	61	166	659	0.00295237
GO:0008240	MF	tripeptidyl-peptidase activity	4	0	4	4	0.00320772	GO:0055065	BP	metal ion homeostasis	24	31	55	146	0.00523532	GO:0016667	MF	oxidoreductase activity, acting on a sulfur group of donors	18	4	22	49	0.00457674	GO:0030198	BP	extracellular matrix organization	17	2	19	49	0.00304476
GO:0046524	MF	sucrose-phosphate synthase activity	1	3	4	4	0.00320772	GO:0006812	BP	cation transport	54	73	127	377	0.00524993	GO:0030093	CC	chloroplast photosystem I	4	0	4	4	0.00459527	GO:0043062	BP	extracellular structure organization	17	2	19	49	0.00304476
GO:0005384	MF	manganese ion transmembrane transporter activity	2	4	6	8	0.00322288	GO:0046527	MF	glucosyltransferase activity	16	46	62	167	0.00533815	GO:0019252	BP	starch biosynthetic process	7	5	12	22	0.0046344	GO:2000022	BP	regulation of jasmonic acid mediated signaling pathway	10	3	13	29	0.00311032
GO:0035251	MF	UDP-glucosyltransferase activity	8	37	45	130	0.00332909	GO:0048359	BP	mucilage metabolic process involved in seed coat development	1	10	11	19	0.00540793	GO:0046364	BP	monosaccharide biosynthetic process	12	7	19	41	0.00464388	GO:0006534	BP	cysteine metabolic process	4	4	8	14	0.0031278
GO:0016841	MF	ammonia-lyase activity	0	5	5	6	0.00366961	GO:0070887	BP	cellular response to chemical stimulus	139	205	344	1111	0.00549003	GO:0016759	MF	cellulose synthase activity	12	2	14	27	0.00471326	GO:0005576	CC	extracellular region	75	18	93	362	0.00312883
GO:0006814	BP	sodium ion transport	8	3	11	21	0.0036776	GO:0010206	BP	photosystem II repair	0	8	8	12	0.00553381	GO:0032787	BP	monocarboxylic acid metabolic process	57	68	125	387	0.00486796	GO:0009739	BP	response to gibberellin	23	12	35	108	0.00315011
GO:0015711	BP	organic anion transport	22	32	54	165	0.00370217	GO:0016138	BP	glycoside biosynthetic process	6	2	8	12	0.00553381	GO:0010166	BP	wax metabolic process	18	2	20	44	0.00489044	GO:0016310	BP	phosphorylation	166	66	232	953	0.00315415
GO:0006796	BP	phosphate-containing compound metabolic process	151	202	353	1341	0.00371117	GO:0070726	BP	cell wall assembly	0	8	8	12	0.00553381	GO:0015291	MF	secondary active transmembrane transporter activity	18	26	44	116	0.00518852	GO:0044042	BP	glucan metabolic process	29	7	36	112	0.00323651
GO:0072524	BP	pyridine-containing compound metabolic process	15	15	30	81	0.00387087	GO:0071668	BP	plant-type cell wall assembly	0	8	8	12	0.00553381	GO:0004857	MF	enzyme inhibitor activity	19	11	30	73	0.00523961	GO:0019319	BP	hexose biosynthetic process	7	2	9	17	0.00343949
GO:0016132	BP	brassinosteroid biosynthetic process	6	6	12	24	0.0040035	GO:0005911	CC	cell-cell junction	76	147	223	721	0.00565394	GO:0009416	BP	response to light stimulus	128	52	180	579	0.00526897	GO:0051552	BP	flavone metabolic process	11	0	11	23	0.00347017
GO:0030244	BP	cellulose biosynthetic process	4	14	18	42	0.00402546	GO:0070161	CC	anchoring junction	76	147	223	721	0.00565394	GO:0070008	MF	serine-type exopeptidase activity	9	6	15	30	0.00541415	GO:0051553	BP	flavone biosynthetic process	11	0	11	23	0.00347017
GO:0051274	BP	beta-glucan biosynthetic process	4	14	18	42	0.00402546	GO:0009570	CC	chloroplast stroma	33	132	165	520	0.00575572	GO:0010232	BP	vascular transport	8	5	13	25	0.00554849	GO:0010598	CC	NAD(P)H dehydrogenase complex (plastoquinone)	7	0	7	12	0.00363446
GO:0042592	BP	homeostatic process	58	68	126	437	0.00411974	GO:0046916	BP	cellular transition metal ion homeostasis	9	10	19	40	0.00583314	GO:0010233	BP	phloem transport	8	5	13	25	0.00554849	GO:0048827	BP	phyllome development	84	43	127	492	0.00369738
GO:0015718	BP	monocarboxylic acid transport	1	12	13	27	0.00420011	GO:0007224	BP	smoothened signaling pathway	0	4	4	4	0.00586329	GO:0009200	BP	deoxyribonucleoside triphosphate metabolic process	4	2	6	8	0.00566479	GO:0004252	MF	serine-type endopeptidase activity	11	1	12	26	0.00370349
GO:0009719	BP	response to endogenous stimulus	154	217	371	1418	0.00443455	GO:0008589	BP	regulation of smoothened signaling pathway	0	4	4	4	0.00586329	GO:0010207	BP	photosystem II assembly	5	1	6	8	0.00566479	GO:1901615	BP	organic hydroxy compound metabolic process	57	15	72	258	0.00370369
GO:0009813	BP	flavonoid biosynthetic process	4	29	33	92	0.00452629	GO:0010383	BP	cell wall polysaccharide metabolic process	6	27	33	80	0.00592767	GO:0042547	BP	cell wall modification involved in multidimensional cell growth	5	1	6	8	0.00566479	GO:0140828	MF	metal cation:monoatomic cation antiporter activity	3	6	9	17	0.0037661
GO:0016773	MF	phosphotransferase activity, alcohol group as acceptor	97	118	215	776	0.00468654	GO:0009741	BP	response to brassinosteroid	20	24	44	113	0.00596808	GO:0015294	MF	solute:cation symporter activity	6	14	20	44	0.0056783	GO:0009768	BP	photosynthesis, light harvesting in photosystem I	6	0	6	9	0.00380084
GO:0008514	MF	organic anion transmembrane transporter activity	19	25	44	129	0.00499992	GO:1901657	BP	glycosyl compound metabolic process	21	23	44	113	0.00596808	GO:0006012	BP	galactose metabolic process	3	2	5	6	0.00598583	GO:0046184	BP	aldehyde biosynthetic process	6	0	6	9	0.00380084
GO:0051238	BP	sequestering of metal ion	4	3	7	11	0.00506543	GO:0008240	MF	tripeptidyl-peptidase activity	4	0	4	4	0.00600832	GO:0010258	BP	NADH dehydrogenase complex (plastoquinone) assembly	5	0	5	6	0.00598583	GO:0003002	BP	regionalization	45	16	61	213	0.00386351
GO:0006970	BP	response to osmotic stress	72	82	154	549	0.00518614	GO:0009699	BP	phenylpropanoid biosynthetic process	8	34	42	107	0.00604403	GO:0051016	BP	barbed-end actin filament capping	4	1	5	6	0.00598583	GO:0010928	BP	regulation of auxin mediated signaling pathway	15	6	21	57	0.00388499
GO:0055076	BP	transition metal ion homeostasis	7	16	23	59	0.00524433	GO:0006796	BP	phosphate-containing compound metabolic process	143	267	410	1341	0.00616467	GO:0010200	BP	response to chitin	20	23	43	115	0.00605267	GO:0140115	BP	export across plasma membrane	9	5	14	33	0.00405008
GO:0009266	BP	response to temperature stimulus	66	74	140	495	0.00550583	GO:0009409	BP	response to cold	34	76	110	323	0.00622723	GO:0031409	MF	pigment binding	6	0	6	8	0.00605808	GO:0055080	BP	cation homeostasis	30	19	49	165	0.00421174
GO:0009637	BP	response to blue light	6	19	25	66	0.00572543	GO:0003018	BP	vascular process in circulatory system	6	8	14	27	0.00663995	GO:0009620	BP	response to fungus	57	51	108	331	0.00606598	GO:0042742	BP	defense response to bacterium	81	26	107	408	0.00441507
GO:0010114	BP	response to red light	6	10	16	37	0.00589246	GO:0009314	BP	response to radiation	65	135	200	623	0.00665453	GO:0031224	CC	intrinsic component of membrane	123	75	198	653	0.00621792	GO:0009737	BP	response to abscisic acid	76	46	122	473	0.00451304
GO:0043086	BP	negative regulation of catalytic activity	18	14	32	90	0.00596285	GO:0006793	BP	phosphorus metabolic process	145	270	415	1360	0.006727	GO:0042866	BP	pyruvate biosynthetic process	9	10	19	42	0.00641463	GO:0007165	BP	signal transduction	224	102	326	1386	0.00462454
GO:0055088	BP	lipid homeostasis	9	12	21	53	0.00600667	GO:0051273	BP	beta-glucan metabolic process	6	15	21	46	0.00680166	GO:0098754	BP	detoxification	34	7	41	109	0.00643853	GO:0006833	BP	water transport	13	8	21	58	0.00491738
GO:0010431	BP	seed maturation	6	9	15	34	0.00606188	GO:0009637	BP	response to blue light	7	21	28	66	0.00687927	GO:0008017	MF	microtubule binding	19	10	29	71	0.00663222	GO:0042044	BP	fluid transport	13	8	21	58	0.00491738
GO:0120178	BP	steroid hormone biosynthetic process	6	6	12	25	0.00608087	GO:0019252	BP	starch biosynthetic process	4	8	12	22	0.00703452	GO:0030243	BP	cellulose metabolic process	16	4	20	45	0.0066543	GO:0009268	BP	response to pH	3	4	7	12	0.00494506
GO:0016128	BP	phytosteroid metabolic process	7	7	14	31	0.0061675	GO:0016702	MF	oxidoreductase activity, acting on single donors with incorporation of molecular oxygen, incorporation of two atoms of oxygen	2	8	10	17	0.00718179	GO:0004565	MF	beta-galactosidase activity	8	3	11	20	0.00679801	GO:0016138	BP	glycoside biosynthetic process	3	4	7	12	0.00494506
GO:0006793	BP	phosphorus metabolic process	152	203	355	1360	0.00627166	GO:0019203	MF	carbohydrate phosphatase activity	1	9	10	17	0.00718179	GO:0016128	BP	phytosteroid metabolic process	8	7	15	31	0.0070262	GO:0009755	BP	hormone-mediated signaling pathway	91	55	146	579	0.00495827
GO:0009314	BP	response to radiation	54	118	172	623	0.00644006	GO:0009739	BP	response to gibberellin	18	24	42	108	0.00729542	GO:1901264	BP	carbohydrate derivative transport	12	16	28	69	0.00702833	GO:0009908	BP	flower development	76	41	117	453	0.0051104
GO:0098807	CC	chloroplast thylakoid membrane protein complex	0	6	6	9	0.00644782	GO:0016701	MF	oxidoreductase activity, acting on single donors with incorporation of molecular oxygen	4	8	12	22	0.00741134	GO:0009734	BP	auxin-activated signaling pathway	30	18	48	132	0.00715812	GO:0017001	BP	antibiotic catabolic process	10	1	11	24	0.00521552
GO:0009664	BP	plant-type cell wall organization	5	28	33	94	0.00658032	GO:0006012	BP	galactose metabolic process	1	4	5	6	0.007487	GO:0051552	BP	flavone metabolic process	10	2	12	23	0.00738858	GO:0031224	CC	intrinsic component of membrane	117	38	155	653	0.00568697
GO:0009768	BP	photosynthesis, light harvesting in photosystem I	0	6	6	9	0.00703194	GO:0015853	BP	adenine transport	1	4	5	6	0.007487	GO:0051553	BP	flavone biosynthetic process	10	2	12	23	0.00738858	GO:0048598	BP	embryonic morphogenesis	25	8	33	104	0.00584261
GO:0080051	BP	cutin transport	0	6	6	9	0.00703194	GO:0015854	BP	guanine transport	1	4	5	6	0.007487	GO:0004674	MF	protein serine/threonine kinase activity	95	92	187	602	0.00779106	GO:1990538	MF	xylan O-acetyltransferase activity	5	0	5	7	0.00595376
GO:2000034	BP	regulation of seed maturation	1	5	6	9	0.00703194	GO:0042592	BP	homeostatic process	56	88	144	437	0.00751096	GO:0010167	BP	response to nitrate	4	6	10	18	0.00815758	GO:0004553	MF	hydrolase activity, hydrolyzing O-glycosyl compounds	30	18	48	162	0.00613481
GO:0016413	MF	O-acetyltransferase activity	0	12	12	25	0.00707043	GO:0031409	MF	pigment binding	0	6	6	8	0.00756662	GO:0003779	MF	actin binding	17	11	28	69	0.00838551	GO:0055081	BP	anion homeostasis	11	10	21	59	0.00616634
GO:0022890	MF	inorganic cation transmembrane transporter activity	34	44	78	255	0.00714086	GO:1901701	BP	cellular response to oxygen-containing compound	77	121	198	618	0.00757733	GO:0010268	BP	brassinosteroid homeostasis	6	7	13	26	0.00845054	GO:0090708	BP	specification of plant organ axis polarity	7	6	13	31	0.0062344
GO:0098661	BP	inorganic anion transmembrane transport	13	12	25	67	0.00714534	GO:0009651	BP	response to salt stress	58	96	154	471	0.0079811	GO:0006813	BP	potassium ion transport	11	19	30	76	0.00852974	GO:1900618	BP	regulation of shoot system morphogenesis	8	5	13	31	0.0062344
GO:0004805	MF	trehalose-phosphatase activity	1	5	6	9	0.00772089	GO:0046364	BP	monosaccharide biosynthetic process	4	15	19	41	0.00809522	GO:0015036	MF	disulfide oxidoreductase activity	13	3	16	34	0.00861019	GO:0044550	BP	secondary metabolite biosynthetic process	46	18	64	230	0.00640592
GO:0015245	MF	fatty acid transmembrane transporter activity	0	6	6	9	0.00772089	GO:0030054	CC	cell junction	79	149	228	744	0.00819391	GO:0005179	MF	hormone activity	7	1	8	13	0.00870289	GO:0097305	BP	response to alcohol	77	47	124	487	0.00663056
GO:0004857	MF	enzyme inhibitor activity	14	13	27	73	0.00778733	GO:0034220	BP	ion transmembrane transport	66	104	170	525	0.00829865	GO:0030545	MF	signaling receptor regulator activity	7	1	8	13	0.00870289	GO:0004601	MF	peroxidase activity	14	2	16	41	0.00666644
GO:0005992	BP	trehalose biosynthetic process	3	6	9	17	0.00780508	GO:0010232	BP	vascular transport	5	8	13	25	0.00855785	GO:0030546	MF	signaling receptor activator activity	7	1	8	13	0.00870289	GO:0016684	MF	oxidoreductase activity, acting on peroxide as acceptor	14	2	16	41	0.00666644
GO:0005911	CC	cell-cell junction	80	113	193	721	0.0078544	GO:0010233	BP	phloem transport	5	8	13	25	0.00855785	GO:0048018	MF	receptor ligand activity	7	1	8	13	0.00870289	GO:0010286	BP	heat acclimation	8	9	17	45	0.00671522
GO:0070161	CC	anchoring junction	80	113	193	721	0.0078544	GO:0000041	BP	transition metal ion transport	6	14	20	44	0.00865363	GO:0051273	BP	beta-glucan metabolic process	16	4	20	46	0.00890383	GO:0006970	BP	response to osmotic stress	86	52	138	549	0.00696141
GO:0009737	BP	response to abscisic acid	63	70	133	473	0.00827154	GO:0004601	MF	peroxidase activity	6	13	19	41	0.00866705	GO:0072330	BP	monocarboxylic acid biosynthetic process	35	38	73	216	0.00894717	GO:0048226	CC	Casparian strip	7	6	13	33	0.00735266
GO:0046496	BP	nicotinamide nucleotide metabolic process	15	13	28	78	0.00839994	GO:0016684	MF	oxidoreductase activity, acting on peroxide as acceptor	6	13	19	41	0.00866705	GO:0015081	MF	sodium ion transmembrane transporter activity	2	8	10	18	0.00895302	GO:0016740	MF	transferase activity	354	135	489	2127	0.00741046
GO:0010222	BP	stem vascular tissue pattern formation	0	10	10	20	0.0084813	GO:0009683	BP	indoleacetic acid metabolic process	7	2	9	15	0.00866866	GO:1901700	BP	response to oxygen-containing compound	230	199	429	1483	0.00920532	GO:0065001	BP	specification of axis polarity	12	6	18	49	0.00749628
GO:0008509	MF	anion transmembrane transporter activity	30	34	64	205	0.00865102	GO:0009684	BP	indoleacetic acid biosynthetic process	7	2	9	15	0.00866866	GO:0019752	BP	carboxylic acid metabolic process	100	103	203	668	0.00927922	GO:0009798	BP	axis specification	14	7	21	60	0.00766391
GO:0022804	MF	active transmembrane transporter activity	27	51	78	257	0.00879858	GO:0050688	BP	regulation of defense response to virus	4	5	9	15	0.00866866	GO:0031984	CC	organelle subcompartment	170	67	237	800	0.00960307	GO:0004497	MF	monooxygenase activity	33	19	52	180	0.00772292
GO:0009408	BP	response to heat	39	20	59	190	0.00884583	GO:0055080	BP	cation homeostasis	28	32	60	165	0.00878986	GO:0097237	BP	cellular response to toxic substance	30	9	39	105	0.00979962	GO:0009523	CC	photosystem II	3	0	3	3	0.00773166
GO:0010268	BP	brassinosteroid homeostasis	7	5	12	26	0.0089252	GO:0004185	MF	serine-type carboxypeptidase activity	2	11	13	25	0.00903291	GO:0006814	BP	sodium ion transport	3	8	11	21	0.00986161	GO:0007389	BP	pattern specification process	51	19	70	257	0.00774268
GO:0016129	BP	phytosteroid biosynthetic process	6	6	12	26	0.0089252	GO:0045055	BP	regulated exocytosis	4	7	11	20	0.00904213	GO:0006820	BP	anion transport	43	48	91	278	0.0101268	GO:0046688	BP	response to copper ion	6	0	6	10	0.00783274
GO:1903825	BP	organic acid transmembrane transport	14	21	35	103	0.00926212	GO:0002252	BP	immune effector process	14	23	37	94	0.00910342	GO:0051238	BP	sequestering of metal ion	2	5	7	11	0.0103644	GO:0006535	BP	cysteine biosynthetic process from serine	3	1	4	5	0.00783286
GO:1905039	BP	carboxylic acid transmembrane transport	14	21	35	103	0.00926212	GO:0010243	BP	response to organonitrogen compound	29	58	87	252	0.00945487	GO:0016668	MF	oxidoreductase activity, acting on a sulfur group of donors, NAD(P) as acceptor	12	2	14	29	0.0104593	GO:0015691	BP	cadmium ion transport	3	1	4	5	0.00783286
GO:0030243	BP	cellulose metabolic process	4	14	18	45	0.00945776	GO:0030001	BP	metal ion transport	30	48	78	223	0.00953177	GO:0005576	CC	extracellular region	79	35	114	362	0.0104897	GO:0015698	BP	inorganic anion transport	20	13	33	106	0.00801119
GO:0071365	BP	cellular response to auxin stimulus	18	30	48	150	0.00948138	GO:0016758	MF	hexosyltransferase activity	23	65	88	254	0.00960201	GO:0008092	MF	cytoskeletal protein binding	44	26	70	205	0.0106143	GO:0048527	BP	lateral root development	18	15	33	106	0.00801119
GO:0002215	BP	defense response to nematode	4	1	5	7	0.00952015	GO:0009642	BP	response to light intensity	18	28	46	122	0.00987351	GO:0006468	BP	protein phosphorylation	116	106	222	738	0.0108421	GO:0009414	BP	response to water deprivation	61	27	88	334	0.00814236
GO:0009643	BP	photosynthetic acclimation	1	4	5	7	0.00952015	GO:0009069	BP	serine family amino acid metabolic process	5	9	14	28	0.00994474	GO:0071805	BP	potassium ion transmembrane transport	10	18	28	71	0.0109736	GO:0004124	MF	cysteine synthase activity	3	1	4	5	0.00822037
GO:2000033	BP	regulation of seed dormancy process	1	4	5	7	0.00952015	GO:0098771	BP	inorganic ion homeostasis	31	35	66	185	0.0100642	GO:0009733	BP	response to auxin	57	41	98	303	0.0112596	GO:0051139	MF	metal cation:proton antiporter activity	2	4	6	10	0.00836022
GO:0008324	MF	cation transmembrane transporter activity	36	45	81	269	0.00952684	GO:0055085	BP	transmembrane transport	94	159	253	809	0.0100686	GO:0016132	BP	brassinosteroid biosynthetic process	6	6	12	24	0.0112771	GO:0004185	MF	serine-type carboxypeptidase activity	9	2	11	25	0.00836896
GO:0010206	BP	photosystem II repair	1	6	7	12	0.00971712	GO:0010817	BP	regulation of hormone levels	41	68	109	325	0.0106417	GO:0010305	BP	leaf vascular tissue pattern formation	10	9	19	44	0.0115917	GO:0016413	MF	O-acetyltransferase activity	11	0	11	25	0.00836896
GO:0070726	BP	cell wall assembly	1	6	7	12	0.00971712	GO:0008374	MF	O-acyltransferase activity	4	19	23	53	0.0107114	GO:0098807	CC	chloroplast thylakoid membrane protein complex	6	0	6	9	0.0123222	GO:0071396	BP	cellular response to lipid	67	36	103	399	0.00840974
GO:0071668	BP	plant-type cell wall assembly	1	6	7	12	0.00971712	GO:0009963	BP	positive regulation of flavonoid biosynthetic process	1	7	8	13	0.0109159	GO:0098656	BP	anion transmembrane transport	35	41	76	229	0.0124965	GO:0090567	BP	reproductive shoot system development	76	41	117	460	0.00850159
GO:0097305	BP	response to alcohol	64	72	136	487	0.00974381	GO:0048354	BP	mucilage biosynthetic process involved in seed coat development	1	7	8	13	0.0109159	GO:0072524	BP	pyridine-containing compound metabolic process	12	19	31	81	0.0125289	GO:0009314	BP	response to radiation	113	41	154	623	0.00862478
GO:0042445	BP	hormone metabolic process	28	38	66	217	0.00974827	GO:0098590	CC	plasma membrane region	8	14	22	52	0.0109482	GO:0046496	BP	nicotinamide nucleotide metabolic process	11	19	30	78	0.0128708	GO:1905421	BP	regulation of plant organ morphogenesis	11	6	17	46	0.00862627
GO:0009639	BP	response to red or far red light	19	33	52	165	0.0098784	GO:0046351	BP	disaccharide biosynthetic process	4	8	12	23	0.011051	GO:0010051	BP	xylem and phloem pattern formation	25	11	36	97	0.012908	GO:0098590	CC	plasma membrane region	13	5	18	52	0.00863258
GO:0046942	BP	carboxylic acid transport	14	22	36	107	0.0099606	GO:0015318	MF	inorganic molecular entity transmembrane transporter activity	57	86	143	436	0.0112063	GO:0035725	BP	sodium ion transmembrane transport	2	8	10	19	0.0131981	GO:0006091	BP	generation of precursor metabolites and energy	50	14	64	233	0.00869202
GO:0015925	MF	galactosidase activity	5	6	11	23	0.0101373	GO:0010167	BP	response to nitrate	7	3	10	18	0.0116376	GO:0048359	BP	mucilage metabolic process involved in seed coat development	10	0	10	19	0.0131981	GO:0051554	BP	flavonol metabolic process	9	0	9	19	0.00872875
GO:0019362	BP	pyridine nucleotide metabolic process	15	13	28	79	0.0101726	GO:0009753	BP	response to jasmonic acid	27	48	75	215	0.0116425	GO:0006949	BP	syncytium formation	6	0	6	9	0.0132028	GO:0051555	BP	flavonol biosynthetic process	9	0	9	19	0.00872875
GO:0009506	CC	plasmodesma	77	110	187	701	0.0101792	GO:0016772	MF	transferase activity, transferring phosphorus-containing groups	92	199	291	937	0.0116826	GO:0009262	BP	deoxyribonucleotide metabolic process	4	2	6	9	0.0132028	GO:0070370	BP	cellular heat acclimation	3	6	9	19	0.00872875
GO:0055044	CC	symplast	77	110	187	701	0.0101792	GO:0009897	CC	external side of plasma membrane	1	8	9	16	0.0120131	GO:0009954	BP	proximal/distal pattern formation	4	2	6	9	0.0132028	GO:0010413	BP	glucuronoxylan metabolic process	7	0	7	13	0.00880274
GO:0000293	MF	ferric-chelate reductase activity	1	4	5	7	0.0103176	GO:0008187	MF	poly-pyrimidine tract binding	4	6	10	18	0.0121693	GO:1902905	BP	positive regulation of supramolecular fiber organization	8	6	14	30	0.0133209	GO:0010417	BP	glucuronoxylan biosynthetic process	7	0	7	13	0.00880274
GO:0016723	MF	oxidoreductase activity, acting on metal ions, NAD or NADP as acceptor	1	4	5	7	0.0103176	GO:0009506	CC	plasmodesma	73	141	214	701	0.0121995	GO:0047134	MF	protein-disulfide reductase (NAD(P)) activity	11	2	13	27	0.0138105	GO:0006094	BP	gluconeogenesis	7	1	8	16	0.00899239
GO:0004252	MF	serine-type endopeptidase activity	0	12	12	26	0.010331	GO:0055044	CC	symplast	73	141	214	701	0.0121995	GO:0015605	MF	organophosphate ester transmembrane transporter activity	4	6	10	19	0.014433	GO:0016137	BP	glycoside metabolic process	4	4	8	16	0.00899239
GO:0009617	BP	response to bacterium	51	83	134	480	0.010366	GO:0009408	BP	response to heat	38	29	67	190	0.0127101	GO:0030091	BP	protein repair	7	1	8	14	0.0144423	GO:0080060	BP	integument development	5	3	8	16	0.00899239
GO:0016301	MF	kinase activity	99	129	228	841	0.0106246	GO:1901617	BP	organic hydroxy compound biosynthetic process	19	37	56	155	0.0127802	GO:2000117	BP	negative regulation of cysteine-type endopeptidase activity	1	7	8	14	0.0144423	GO:0009636	BP	response to toxic substance	40	16	56	200	0.0090022
GO:1901264	BP	carbohydrate derivative transport	9	16	25	69	0.0108543	GO:0010268	BP	brassinosteroid homeostasis	6	7	13	26	0.0128431	GO:0009617	BP	response to bacterium	83	65	148	480	0.0145557	GO:0009961	BP	response to 1-aminocyclopropane-1-carboxylic acid	1	2	3	3	0.0090314
GO:0010051	BP	xylem and phloem pattern formation	7	26	33	97	0.0110741	GO:0072330	BP	monocarboxylic acid biosynthetic process	35	40	75	216	0.0131087	GO:0009636	BP	response to toxic substance	45	22	67	200	0.0146366	GO:0010446	BP	response to alkaline pH	1	2	3	3	0.0090314
GO:0010200	BP	response to chitin	19	19	38	115	0.0113507	GO:0010928	BP	regulation of auxin mediated signaling pathway	10	14	24	57	0.0131527	GO:0009628	BP	response to abiotic stimulus	297	186	483	1692	0.015074	GO:0046166	BP	glyceraldehyde-3-phosphate biosynthetic process	3	0	3	3	0.0090314
GO:0006694	BP	steroid biosynthetic process	8	11	19	49	0.0113568	GO:0009867	BP	jasmonic acid mediated signaling pathway	9	25	34	87	0.0136148	GO:0010025	BP	wax biosynthetic process	16	2	18	42	0.0150878	GO:0023052	BP	signaling	226	104	330	1420	0.0090395
GO:0015293	MF	symporter activity	9	9	18	45	0.0113994	GO:0006563	BP	L-serine metabolic process	2	5	7	11	0.0136459	GO:0016122	BP	xanthophyll metabolic process	7	4	11	22	0.0150888	GO:0009699	BP	phenylpropanoid biosynthetic process	28	5	33	107	0.00932336
GO:0015849	BP	organic acid transport	14	22	36	108	0.0116567	GO:0010215	BP	cellulose microfibril organization	0	7	7	11	0.0136459	GO:0019362	BP	pyridine nucleotide metabolic process	11	19	30	79	0.01563	GO:0004807	MF	triose-phosphate isomerase activity	3	0	3	3	0.00938304
GO:0046148	BP	pigment biosynthetic process	10	29	39	119	0.0120389	GO:0051289	BP	protein homotetramerization	4	3	7	11	0.0136459	GO:0015085	MF	calcium ion transmembrane transporter activity	13	15	28	72	0.0159676	GO:0017005	MF	3'-tyrosyl-DNA phosphodiesterase activity	3	0	3	3	0.00938304
GO:0120254	BP	olefinic compound metabolic process	14	18	32	94	0.0121129	GO:0060860	BP	regulation of floral organ abscission	2	5	7	11	0.0136459	GO:0004553	MF	hydrolase activity, hydrolyzing O-glycosyl compounds	35	21	56	162	0.0160266	GO:0046028	MF	electron transporter, transferring electrons from cytochrome b6/f complex of photosystem II activity	3	0	3	3	0.00938304
GO:0015691	BP	cadmium ion transport	1	3	4	5	0.0121442	GO:0060862	BP	negative regulation of floral organ abscission	2	5	7	11	0.0136459	GO:0009263	BP	deoxyribonucleotide biosynthetic process	3	2	5	7	0.0163848	GO:0080013	MF	(E,E)-geranyllinalool synthase activity	2	1	3	3	0.00938304
GO:0097501	BP	stress response to metal ion	2	2	4	5	0.0121442	GO:0004497	MF	monooxygenase activity	28	36	64	180	0.013714	GO:0120178	BP	steroid hormone biosynthetic process	6	6	12	25	0.0165651	GO:0008374	MF	O-acyltransferase activity	16	3	19	53	0.00941431
GO:0009523	CC	photosystem II	0	3	3	3	0.0121675	GO:1901264	BP	carbohydrate derivative transport	12	16	28	69	0.0137667	GO:0004672	MF	protein kinase activity	108	98	206	680	0.0166811	GO:0009415	BP	response to water	61	27	88	336	0.00959435
GO:0051273	BP	beta-glucan metabolic process	4	14	18	46	0.0122119	GO:0071367	BP	cellular response to brassinosteroid stimulus	15	15	30	75	0.0138278	GO:0019005	CC	SCF ubiquitin ligase complex	8	8	16	37	0.0171295	GO:0016798	MF	hydrolase activity, acting on glycosyl bonds	31	20	51	178	0.00979821
GO:0010588	BP	cotyledon vascular tissue pattern formation	0	12	12	27	0.0127053	GO:0001067	MF	transcription regulatory region nucleic acid binding	40	69	109	326	0.0138816	GO:0000293	MF	ferric-chelate reductase activity	4	1	5	7	0.0173129	GO:0010330	CC	cellulose synthase complex	4	1	5	8	0.00988549
GO:0001935	BP	endothelial cell proliferation	3	0	3	3	0.0127835	GO:0015562	MF	efflux transmembrane transporter activity	7	10	17	37	0.0140487	GO:0016723	MF	oxidoreductase activity, acting on metal ions, NAD or NADP as acceptor	4	1	5	7	0.0173129	GO:0016999	BP	antibiotic metabolic process	18	4	22	65	0.00996398
GO:1904276	BP	regulation of wax biosynthetic process	1	2	3	3	0.0127835	GO:0045177	CC	apical part of cell	5	8	13	27	0.0141157	GO:0009523	CC	photosystem II	3	0	3	3	0.0176573	GO:0080161	MF	auxin transmembrane transporter activity	9	3	12	29	0.01062
GO:1904278	BP	positive regulation of wax biosynthetic process	1	2	3	3	0.0127835	GO:0071310	BP	cellular response to organic substance	113	164	277	897	0.0141605	GO:0050832	BP	defense response to fungus	46	39	85	263	0.0176645	GO:0010268	BP	brassinosteroid homeostasis	7	4	11	26	0.0107163
GO:1905183	BP	negative regulation of protein serine/threonine phosphatase activity	1	2	3	3	0.0127835	GO:0002213	BP	defense response to insect	3	8	11	21	0.0143026	GO:0010929	BP	positive regulation of auxin mediated signaling pathway	5	4	9	17	0.0177204	GO:0071495	BP	cellular response to endogenous stimulus	112	62	174	716	0.0108241
GO:0002213	BP	defense response to insect	4	6	10	21	0.0128483	GO:0042631	BP	cellular response to water deprivation	3	11	14	29	0.01441	GO:0045010	BP	actin nucleation	6	3	9	17	0.0177204	GO:0010345	BP	suberin biosynthetic process	15	2	17	47	0.0109484
GO:0004161	MF	dimethylallyltranstransferase activity	1	2	3	3	0.0134866	GO:0071462	BP	cellular response to water stimulus	3	11	14	29	0.01441	GO:0045834	BP	positive regulation of lipid metabolic process	4	5	9	17	0.0177204	GO:0010817	BP	regulation of hormone levels	63	22	85	325	0.0111779
GO:0004332	MF	fructose-bisphosphate aldolase activity	2	1	3	3	0.0134866	GO:0030141	CC	secretory granule	5	5	10	19	0.014698	GO:1901568	BP	fatty acid derivative metabolic process	21	4	25	64	0.0178629	GO:0006812	BP	cation transport	65	32	97	377	0.0113483
GO:0004373	MF	glycogen (starch) synthase activity	0	3	3	3	0.0134866	GO:0070542	BP	response to fatty acid	27	48	75	217	0.0147254	GO:0004185	MF	serine-type carboxypeptidase activity	9	3	12	25	0.0182741	GO:0022857	MF	transmembrane transporter activity	122	48	170	691	0.0113915
GO:0009703	MF	nitrate reductase (NADH) activity	1	2	3	3	0.0134866	GO:0072488	BP	ammonium transmembrane transport	2	7	9	16	0.0149981	GO:0016413	MF	O-acetyltransferase activity	12	0	12	25	0.0182741	GO:0048437	BP	floral organ development	43	22	65	240	0.0113934
GO:0016210	MF	naringenin-chalcone synthase activity	0	3	3	3	0.0134866	GO:0003013	BP	circulatory system process	6	14	20	46	0.015288	GO:0001935	BP	endothelial cell proliferation	0	3	3	3	0.0183823	GO:0009507	CC	chloroplast	276	61	337	1535	0.0114315
GO:0016289	MF	CoA hydrolase activity	1	2	3	3	0.0134866	GO:0008519	MF	ammonium transmembrane transporter activity	2	7	9	16	0.0156238	GO:0006658	BP	phosphatidylserine metabolic process	1	2	3	3	0.0183823	GO:0030246	MF	carbohydrate binding	12	10	22	65	0.0115339
GO:0046028	MF	electron transporter, transferring electrons from cytochrome b6/f complex of photosystem II activity	0	3	3	3	0.0134866	GO:0002376	BP	immune system process	52	98	150	466	0.0157024	GO:0006659	BP	phosphatidylserine biosynthetic process	1	2	3	3	0.0183823	GO:0009753	BP	response to jasmonic acid	42	17	59	215	0.0116494
GO:0046857	MF	oxidoreductase activity, acting on other nitrogenous compounds as donors, with NAD or NADP as acceptor	1	2	3	3	0.0134866	GO:0009135	BP	purine nucleoside diphosphate metabolic process	9	13	22	52	0.0161444	GO:0009151	BP	purine deoxyribonucleotide metabolic process	2	1	3	3	0.0183823	GO:0009408	BP	response to heat	30	23	53	190	0.0116917
GO:0050463	MF	nitrate reductase [NAD(P)H] activity	1	2	3	3	0.0134866	GO:0009179	BP	purine ribonucleoside diphosphate metabolic process	9	13	22	52	0.0161444	GO:0009215	BP	purine deoxyribonucleoside triphosphate metabolic process	2	1	3	3	0.0183823	GO:0046351	BP	disaccharide biosynthetic process	8	2	10	23	0.01187
GO:0016310	BP	phosphorylation	108	143	251	953	0.0137331	GO:0009185	BP	ribonucleoside diphosphate metabolic process	9	13	22	52	0.0161444	GO:0019322	BP	pentose biosynthetic process	2	1	3	3	0.0183823	GO:0010037	BP	response to carbon dioxide	3	2	5	8	0.0124158
GO:0046688	BP	response to copper ion	2	4	6	10	0.0141191	GO:0016709	MF	oxidoreductase activity, acting on paired donors, with incorporation or reduction of molecular oxygen, NAD(P)H as one donor, and incorporation of one atom of oxygen	16	26	42	112	0.0162146	GO:0019566	BP	arabinose metabolic process	2	1	3	3	0.0183823	GO:0072347	BP	response to anesthetic	3	2	5	8	0.0124158
GO:0003002	BP	regionalization	19	45	64	213	0.0142231	GO:0044038	BP	cell wall macromolecule biosynthetic process	4	19	23	55	0.0164461	GO:0019567	BP	arabinose biosynthetic process	2	1	3	3	0.0183823	GO:0009741	BP	response to brassinosteroid	22	12	34	113	0.0125042
GO:0015020	MF	glucuronosyltransferase activity	1	12	13	30	0.014317	GO:0070589	BP	cellular component macromolecule biosynthetic process	4	19	23	55	0.0164461	GO:0042549	BP	photosystem II stabilization	3	0	3	3	0.0183823	GO:0010305	BP	leaf vascular tissue pattern formation	10	6	16	44	0.0126467
GO:0009751	BP	response to salicylic acid	22	43	65	217	0.0145479	GO:0017001	BP	antibiotic catabolic process	4	8	12	24	0.0166228	GO:0045723	BP	positive regulation of fatty acid biosynthetic process	1	2	3	3	0.0183823	GO:0140096	MF	catalytic activity, acting on a protein	235	108	343	1472	0.0127974
GO:0030054	CC	cell junction	82	114	196	744	0.0146145	GO:0006863	BP	purine nucleobase transport	1	5	6	9	0.0168327	GO:0046166	BP	glyceraldehyde-3-phosphate biosynthetic process	3	0	3	3	0.0183823	GO:0055085	BP	transmembrane transport	139	55	194	809	0.0128335
GO:1901682	MF	sulfur compound transmembrane transporter activity	5	7	12	27	0.0146408	GO:0046184	BP	aldehyde biosynthetic process	1	5	6	9	0.0168327	GO:1904276	BP	regulation of wax biosynthetic process	2	1	3	3	0.0183823	GO:0015386	MF	potassium:proton antiporter activity	2	3	5	8	0.0131252
GO:0010817	BP	regulation of hormone levels	37	56	93	325	0.0153845	GO:1904823	BP	purine nucleobase transmembrane transport	1	5	6	9	0.0168327	GO:1904278	BP	positive regulation of wax biosynthetic process	2	1	3	3	0.0183823	GO:0022821	MF	solute:potassium antiporter activity	2	3	5	8	0.0131252
GO:0016840	MF	carbon-nitrogen lyase activity	0	6	6	10	0.0154362	GO:0000281	BP	mitotic cytokinesis	11	20	31	79	0.0168405	GO:0005261	MF	cation channel activity	16	13	29	76	0.0189893	GO:0031409	MF	pigment binding	5	0	5	8	0.0131252
GO:0009687	BP	abscisic acid metabolic process	6	12	18	47	0.0155621	GO:0048826	BP	cotyledon morphogenesis	2	14	16	35	0.0169067	GO:0004161	MF	dimethylallyltranstransferase activity	2	1	3	3	0.0190813	GO:0022603	BP	regulation of anatomical structure morphogenesis	34	17	51	183	0.0134371
GO:0043288	BP	apocarotenoid metabolic process	6	12	18	47	0.0155621	GO:0006955	BP	immune response	44	89	133	410	0.0170503	GO:0004332	MF	fructose-bisphosphate aldolase activity	1	2	3	3	0.0190813	GO:0048646	BP	anatomical structure formation involved in morphogenesis	46	31	77	293	0.0135318
GO:1902644	BP	tertiary alcohol metabolic process	6	12	18	47	0.0155621	GO:0004805	MF	trehalose-phosphatase activity	1	5	6	9	0.0173618	GO:0004373	MF	glycogen (starch) synthase activity	3	0	3	3	0.0190813	GO:0045926	BP	negative regulation of growth	11	6	17	48	0.0137382
GO:0005576	CC	extracellular region	27	74	101	362	0.0155985	GO:0005345	MF	purine nucleobase transmembrane transporter activity	1	5	6	9	0.0173618	GO:0004635	MF	phosphoribosyl-AMP cyclohydrolase activity	3	0	3	3	0.0190813	GO:0010287	CC	plastoglobule	12	2	14	39	0.0138408
GO:2000116	BP	regulation of cysteine-type endopeptidase activity	10	4	14	34	0.015886	GO:0009383	MF	rRNA (cytosine-C5-)-methyltransferase activity	0	6	6	9	0.0173618	GO:0004636	MF	phosphoribosyl-ATP diphosphatase activity	3	0	3	3	0.0190813	GO:0005992	BP	trehalose biosynthetic process	6	2	8	17	0.0139283
GO:0008238	MF	exopeptidase activity	6	14	20	53	0.0161097	GO:0016434	MF	rRNA (cytosine) methyltransferase activity	0	6	6	9	0.0173618	GO:0004807	MF	triose-phosphate isomerase activity	3	0	3	3	0.0190813	GO:0010929	BP	positive regulation of auxin mediated signaling pathway	5	3	8	17	0.0139283
GO:0010413	BP	glucuronoxylan metabolic process	0	7	7	13	0.0168485	GO:0032787	BP	monocarboxylic acid metabolic process	57	69	126	387	0.0176411	GO:0009703	MF	nitrate reductase (NADH) activity	2	1	3	3	0.0190813	GO:0042744	BP	hydrogen peroxide catabolic process	7	1	8	17	0.0139283
GO:0010417	BP	glucuronoxylan biosynthetic process	0	7	7	13	0.0168485	GO:0019904	MF	protein domain specific binding	3	22	25	61	0.0181417	GO:0016210	MF	naringenin-chalcone synthase activity	3	0	3	3	0.0190813	GO:0070542	BP	response to fatty acid	42	17	59	217	0.0141682
GO:0098660	BP	inorganic ion transmembrane transport	42	54	96	338	0.0171644	GO:0005991	BP	trehalose metabolic process	3	7	10	19	0.0185595	GO:0046028	MF	electron transporter, transferring electrons from cytochrome b6/f complex of photosystem II activity	3	0	3	3	0.0190813	GO:0060860	BP	regulation of floral organ abscission	6	0	6	11	0.0142199
GO:0034219	BP	carbohydrate transmembrane transport	7	15	22	61	0.0171862	GO:0051554	BP	flavonol metabolic process	1	9	10	19	0.0185595	GO:0046857	MF	oxidoreductase activity, acting on other nitrogenous compounds as donors, with NAD or NADP as acceptor	2	1	3	3	0.0190813	GO:0060862	BP	negative regulation of floral organ abscission	6	0	6	11	0.0142199
GO:0006006	BP	glucose metabolic process	4	8	12	28	0.0175959	GO:0051555	BP	flavonol biosynthetic process	1	9	10	19	0.0185595	GO:0050373	MF	UDP-arabinose 4-epimerase activity	2	1	3	3	0.0190813	GO:0010470	BP	regulation of gastrulation	6	5	11	27	0.0147463
GO:1901659	BP	glycosyl compound biosynthetic process	12	7	19	51	0.0180259	GO:0022804	MF	active transmembrane transporter activity	31	56	87	257	0.018816	GO:0050463	MF	nitrate reductase [NAD(P)H] activity	2	1	3	3	0.0190813	GO:1903224	BP	regulation of endodermal cell differentiation	6	5	11	27	0.0147463
GO:0005342	MF	organic acid transmembrane transporter activity	14	20	34	102	0.0180804	GO:0000910	BP	cytokinesis	15	21	36	95	0.0191133	GO:0006880	BP	intracellular sequestering of iron ion	2	2	4	5	0.0191288	GO:0016772	MF	transferase activity, transferring phosphorus-containing groups	163	61	224	937	0.0149729
GO:0046943	MF	carboxylic acid transmembrane transporter activity	14	20	34	102	0.0180804	GO:0009523	CC	photosystem II	0	3	3	3	0.0192209	GO:0015691	BP	cadmium ion transport	3	1	4	5	0.0191288	GO:0080045	MF	quercetin 3'-O-glucosyltransferase activity	6	2	8	17	0.0150292
GO:0006094	BP	gluconeogenesis	3	5	8	16	0.0182522	GO:0035580	CC	specific granule lumen	2	1	3	3	0.0192209	GO:0019388	BP	galactose catabolic process	2	2	4	5	0.0191288	GO:0042440	BP	pigment metabolic process	33	9	42	147	0.0153182
GO:0080060	BP	integument development	4	4	8	16	0.0182522	GO:0070820	CC	tertiary granule	2	1	3	3	0.0192209	GO:0090322	BP	regulation of superoxide metabolic process	4	0	4	5	0.0191288	GO:0000281	BP	mitotic cytokinesis	20	5	25	79	0.0156741
GO:0010466	BP	negative regulation of peptidase activity	8	3	11	25	0.0182696	GO:1904724	CC	tertiary granule lumen	2	1	3	3	0.0192209	GO:0097501	BP	stress response to metal ion	2	2	4	5	0.0191288	GO:0045595	BP	regulation of cell differentiation	23	15	38	131	0.0159744
GO:0009642	BP	response to light intensity	16	23	39	122	0.0183577	GO:0006534	BP	cysteine metabolic process	3	5	8	14	0.0193542	GO:0097577	BP	sequestering of iron ion	2	2	4	5	0.0191288	GO:0010329	MF	auxin efflux transmembrane transporter activity	8	3	11	27	0.0161806
GO:0050801	BP	ion homeostasis	34	33	67	227	0.0184936	GO:0030091	BP	protein repair	0	8	8	14	0.0193542	GO:0009135	BP	purine nucleoside diphosphate metabolic process	10	11	21	52	0.0192542	GO:0046148	BP	pigment biosynthetic process	29	6	35	119	0.0163213
GO:0005179	MF	hormone activity	2	5	7	13	0.0185766	GO:0015112	MF	nitrate transmembrane transporter activity	7	3	10	19	0.019372	GO:0009179	BP	purine ribonucleoside diphosphate metabolic process	10	11	21	52	0.0192542	GO:0030001	BP	metal ion transport	42	18	60	223	0.0167546
GO:0030545	MF	signaling receptor regulator activity	2	5	7	13	0.0185766	GO:0071395	BP	cellular response to jasmonic acid stimulus	9	25	34	89	0.0196691	GO:0009185	BP	ribonucleoside diphosphate metabolic process	10	11	21	52	0.0192542	GO:0014070	BP	response to organic cyclic compound	74	32	106	422	0.0169922
GO:0030546	MF	signaling receptor activator activity	2	5	7	13	0.0185766	GO:0009687	BP	abscisic acid metabolic process	9	11	20	47	0.0198388	GO:0006995	BP	cellular response to nitrogen starvation	4	3	7	12	0.0192557	GO:0000413	BP	protein peptidyl-prolyl isomerization	10	8	18	53	0.0180299
GO:0048018	MF	receptor ligand activity	2	5	7	13	0.0185766	GO:0043288	BP	apocarotenoid metabolic process	9	11	20	47	0.0198388	GO:0030198	BP	extracellular matrix organization	16	4	20	49	0.0194796	GO:0009606	BP	tropism	23	3	26	84	0.0186191
GO:0006739	BP	NADP metabolic process	7	3	10	22	0.0187071	GO:1902644	BP	tertiary alcohol metabolic process	9	11	20	47	0.0198388	GO:0043062	BP	extracellular structure organization	16	4	20	49	0.0194796	GO:0098807	CC	chloroplast thylakoid membrane protein complex	5	0	5	9	0.0186465
GO:0010951	BP	negative regulation of endopeptidase activity	8	2	10	22	0.0187071	GO:0019756	BP	cyanogenic glycoside biosynthetic process	5	0	5	7	0.0202188	GO:1901570	BP	fatty acid derivative biosynthetic process	17	2	19	46	0.0196303	GO:0009813	BP	flavonoid biosynthetic process	26	2	28	92	0.0188748
GO:0016122	BP	xanthophyll metabolic process	4	6	10	22	0.0187071	GO:0021953	BP	central nervous system neuron differentiation	4	1	5	7	0.0202188	GO:0015698	BP	inorganic anion transport	16	22	38	106	0.0196934	GO:0016620	MF	oxidoreductase activity, acting on the aldehyde or oxo group of donors, NAD or NADP as acceptor	8	4	12	31	0.0190494
GO:0019252	BP	starch biosynthetic process	4	6	10	22	0.0187071	GO:0034755	BP	iron ion transmembrane transport	1	4	5	7	0.0202188	GO:0004108	MF	citrate (Si)-synthase activity	0	4	4	5	0.0200365	GO:0048826	BP	cotyledon morphogenesis	12	1	13	35	0.0195165
GO:0005991	BP	trehalose metabolic process	3	6	9	19	0.01877	GO:0042341	BP	cyanogenic glycoside metabolic process	5	0	5	7	0.0202188	GO:0005199	MF	structural constituent of cell wall	4	0	4	5	0.0200365	GO:0003008	BP	system process	13	7	20	61	0.0195586
GO:0035725	BP	sodium ion transmembrane transport	7	2	9	19	0.01877	GO:0050898	BP	nitrile metabolic process	5	0	5	7	0.0202188	GO:0009674	MF	potassium:sodium symporter activity	0	4	4	5	0.0200365	GO:0000012	BP	single strand break repair	3	1	4	6	0.0196206
GO:0048359	BP	mucilage metabolic process involved in seed coat development	0	9	9	19	0.01877	GO:0080028	BP	nitrile biosynthetic process	5	0	5	7	0.0202188	GO:0015370	MF	solute:sodium symporter activity	0	4	4	5	0.0200365	GO:0006182	BP	cGMP biosynthetic process	4	0	4	6	0.0196206
GO:0070370	BP	cellular heat acclimation	7	2	9	19	0.01877	GO:2000068	BP	regulation of defense response to insect	2	3	5	7	0.0202188	GO:0036440	MF	citrate synthase activity	0	4	4	5	0.0200365	GO:0009187	BP	cyclic nucleotide metabolic process	4	0	4	6	0.0196206
GO:0010319	CC	stromule	3	10	13	32	0.0195822	GO:0043401	BP	steroid hormone mediated signaling pathway	16	15	31	80	0.0203767	GO:0043562	BP	cellular response to nitrogen levels	4	6	10	20	0.0202518	GO:0009190	BP	cyclic nucleotide biosynthetic process	4	0	4	6	0.0196206
GO:0046873	MF	metal ion transmembrane transporter activity	23	26	49	157	0.0198745	GO:0071383	BP	cellular response to steroid hormone stimulus	16	15	31	80	0.0203767	GO:2000031	BP	regulation of salicylic acid mediated signaling pathway	4	6	10	20	0.0202518	GO:0009595	BP	detection of biotic stimulus	3	1	4	6	0.0196206
GO:0015294	MF	solute:cation symporter activity	9	8	17	44	0.0199272	GO:0055088	BP	lipid homeostasis	9	13	22	53	0.0205486	GO:0043086	BP	negative regulation of catalytic activity	21	12	33	90	0.0202546	GO:0010097	BP	specification of stamen identity	1	3	4	6	0.0196206
GO:0004180	MF	carboxypeptidase activity	2	10	12	28	0.0201868	GO:0009737	BP	response to abscisic acid	64	87	151	473	0.0206285	GO:0016773	MF	phosphotransferase activity, alcohol group as acceptor	117	115	232	776	0.020884	GO:0010196	BP	nonphotochemical quenching	4	0	4	6	0.0196206
GO:0048825	BP	cotyledon development	1	19	20	55	0.0204683	GO:0006875	BP	cellular metal ion homeostasis	13	16	29	74	0.0207269	GO:0008202	BP	steroid metabolic process	13	18	31	84	0.0217717	GO:0016045	BP	detection of bacterium	3	1	4	6	0.0196206
GO:0010037	BP	response to carbon dioxide	3	2	5	8	0.0205161	GO:0005215	MF	transporter activity	93	146	239	769	0.0207606	GO:0080043	MF	quercetin 3-O-glucosyltransferase activity	28	8	36	99	0.0217907	GO:0017157	BP	regulation of exocytosis	3	1	4	6	0.0196206
GO:0010207	BP	photosystem II assembly	0	5	5	8	0.0205161	GO:0005381	MF	iron ion transmembrane transporter activity	1	4	5	7	0.0207698	GO:0080044	MF	quercetin 7-O-glucosyltransferase activity	28	8	36	99	0.0217907	GO:0043154	BP	negative regulation of cysteine-type endopeptidase activity involved in apoptotic process	2	2	4	6	0.0196206
GO:0032515	BP	negative regulation of phosphoprotein phosphatase activity	2	3	5	8	0.0205161	GO:0009742	BP	brassinosteroid mediated signaling pathway	13	15	28	71	0.0208531	GO:0051015	MF	actin filament binding	13	8	21	52	0.022035	GO:0046068	BP	cGMP metabolic process	4	0	4	6	0.0196206
GO:0035308	BP	negative regulation of protein dephosphorylation	2	3	5	8	0.0205161	GO:0009132	BP	nucleoside diphosphate metabolic process	9	15	24	59	0.0209019	GO:0043424	MF	protein histidine kinase binding	5	5	10	20	0.0220679	GO:0052652	BP	cyclic purine nucleotide metabolic process	4	0	4	6	0.0196206
GO:0072347	BP	response to anesthetic	3	2	5	8	0.0205161	GO:0042743	BP	hydrogen peroxide metabolic process	9	15	24	59	0.0209019	GO:0016798	MF	hydrolase activity, acting on glycosyl bonds	36	24	60	178	0.0224229	GO:0098543	BP	detection of other organism	3	1	4	6	0.0196206
GO:0004185	MF	serine-type carboxypeptidase activity	2	9	11	25	0.0207987	GO:0009142	BP	nucleoside triphosphate biosynthetic process	13	12	25	62	0.0209716	GO:0009142	BP	nucleoside triphosphate biosynthetic process	10	14	24	62	0.0225215	GO:0098581	BP	detection of external biotic stimulus	3	1	4	6	0.0196206
GO:0016125	BP	sterol metabolic process	12	10	22	62	0.0209044	GO:0007289	BP	spermatid nucleus differentiation	2	1	3	3	0.0211975	GO:0009132	BP	nucleoside diphosphate metabolic process	12	11	23	59	0.0230968	GO:1990066	BP	energy quenching	4	0	4	6	0.0196206
GO:0015144	MF	carbohydrate transmembrane transporter activity	7	15	22	61	0.0209403	GO:0007586	BP	digestion	2	1	3	3	0.0211975	GO:0055076	BP	transition metal ion homeostasis	15	8	23	59	0.0230968	GO:0055075	BP	potassium ion homeostasis	8	8	16	46	0.0198088
GO:0050832	BP	defense response to fungus	30	46	76	263	0.0211802	GO:0009961	BP	response to 1-aminocyclopropane-1-carboxylic acid	2	1	3	3	0.0211975	GO:0044281	BP	small molecule metabolic process	167	144	311	1073	0.0233029	GO:0006006	BP	glucose metabolic process	9	2	11	28	0.019817
GO:0004601	MF	peroxidase activity	5	11	16	41	0.0213252	GO:0010634	BP	positive regulation of epithelial cell migration	3	0	3	3	0.0211975	GO:0016129	BP	phytosteroid biosynthetic process	6	6	12	26	0.0235205	GO:0009069	BP	serine family amino acid metabolic process	7	4	11	28	0.019817
GO:0016684	MF	oxidoreductase activity, acting on peroxide as acceptor	5	11	16	41	0.0213252	GO:0021895	BP	cerebral cortex neuron differentiation	2	1	3	3	0.0211975	GO:0072348	BP	sulfur compound transport	5	7	12	26	0.0235205	GO:0046164	BP	alcohol catabolic process	10	1	11	28	0.019817
GO:0044092	BP	negative regulation of molecular function	20	17	37	116	0.0219503	GO:0035092	BP	sperm DNA condensation	2	1	3	3	0.0211975	GO:0005773	CC	vacuole	100	123	223	765	0.0239204	GO:0048366	BP	leaf development	62	24	86	337	0.020115
GO:0042742	BP	defense response to bacterium	40	73	113	408	0.0220773	GO:0044245	BP	polysaccharide digestion	2	1	3	3	0.0211975	GO:0019318	BP	hexose metabolic process	12	9	21	53	0.02415	GO:0009624	BP	response to nematode	15	6	21	65	0.0201386
GO:0016872	MF	intramolecular lyase activity	1	4	5	8	0.0221423	GO:0045880	BP	positive regulation of smoothened signaling pathway	0	3	3	3	0.0211975	GO:0072525	BP	pyridine-containing compound biosynthetic process	10	11	21	53	0.02415	GO:0003755	MF	peptidyl-prolyl cis-trans isomerase activity	10	8	18	53	0.0203786
GO:0031409	MF	pigment binding	0	5	5	8	0.0221423	GO:0046166	BP	glyceraldehyde-3-phosphate biosynthetic process	0	3	3	3	0.0211975	GO:0008028	MF	monocarboxylic acid transmembrane transporter activity	8	3	11	23	0.02424	GO:0004383	MF	guanylate cyclase activity	4	0	4	6	0.0205403
GO:1901605	BP	alpha-amino acid metabolic process	19	25	44	142	0.0223498	GO:0050435	BP	amyloid-beta metabolic process	1	2	3	3	0.0211975	GO:0019359	BP	nicotinamide nucleotide biosynthetic process	9	11	20	50	0.0246051	GO:0010295	MF	(+)-abscisic acid 8'-hydroxylase activity	2	2	4	6	0.0205403
GO:0006082	BP	organic acid metabolic process	79	113	192	724	0.0225368	GO:0060491	BP	regulation of cell projection assembly	2	1	3	3	0.0211975	GO:0009314	BP	response to radiation	134	52	186	623	0.0249896	GO:0010167	BP	response to nitrate	3	5	8	18	0.0205752
GO:0006812	BP	cation transport	48	57	105	377	0.0228798	GO:0120032	BP	regulation of plasma membrane bounded cell projection assembly	2	1	3	3	0.0211975	GO:0009687	BP	abscisic acid metabolic process	12	7	19	47	0.0249927	GO:0009531	CC	secondary cell wall	7	6	13	37	0.0209584
GO:0098754	BP	detoxification	8	27	35	109	0.0229243	GO:1901798	BP	positive regulation of signal transduction by p53 class mediator	2	1	3	3	0.0211975	GO:0043288	BP	apocarotenoid metabolic process	12	7	19	47	0.0249927	GO:0009629	BP	response to gravity	20	5	25	81	0.0215043
GO:0006855	BP	xenobiotic transmembrane transport	10	13	23	66	0.0230117	GO:1905183	BP	negative regulation of protein serine/threonine phosphatase activity	1	2	3	3	0.0211975	GO:1902644	BP	tertiary alcohol metabolic process	12	7	19	47	0.0249927	GO:0061640	BP	cytoskeleton-dependent cytokinesis	21	5	26	85	0.0216561
GO:0042908	BP	xenobiotic transport	10	13	23	66	0.0230117	GO:0046915	MF	transition metal ion transmembrane transporter activity	4	10	14	30	0.021353	GO:0045454	BP	cell redox homeostasis	12	2	14	32	0.0250811	GO:0004180	MF	carboxypeptidase activity	9	2	11	28	0.0216865
GO:0055065	BP	metal ion homeostasis	23	22	45	146	0.0230927	GO:0022890	MF	inorganic cation transmembrane transporter activity	34	52	86	255	0.0213943	GO:0005978	BP	glycogen biosynthetic process	4	2	6	10	0.0256924	GO:0009536	CC	plastid	282	65	347	1602	0.0217623
GO:0008202	BP	steroid metabolic process	15	13	28	84	0.0241079	GO:0002697	BP	regulation of immune effector process	4	7	11	22	0.0215706	GO:0043478	BP	pigment accumulation in response to UV light	4	2	6	10	0.0256924	GO:0010051	BP	xylem and phloem pattern formation	22	7	29	97	0.0217807
GO:0030198	BP	extracellular matrix organization	5	13	18	49	0.0243658	GO:0055072	BP	iron ion homeostasis	3	8	11	22	0.0215706	GO:0043479	BP	pigment accumulation in tissues in response to UV light	4	2	6	10	0.0256924	GO:0005509	MF	calcium ion binding	16	13	29	96	0.0222145
GO:0043062	BP	extracellular structure organization	5	13	18	49	0.0243658	GO:0004067	MF	asparaginase activity	0	3	3	3	0.0215909	GO:0043480	BP	pigment accumulation in tissues	4	2	6	10	0.0256924	GO:0019904	MF	protein domain specific binding	18	2	20	61	0.0222516
GO:0005875	CC	microtubule associated complex	6	18	24	71	0.0246986	GO:0004332	MF	fructose-bisphosphate aldolase activity	2	1	3	3	0.0215909	GO:0043481	BP	anthocyanin accumulation in tissues in response to UV light	4	2	6	10	0.0256924	GO:0006826	BP	iron ion transport	6	1	7	15	0.0223441
GO:0009620	BP	response to fungus	34	59	93	331	0.0247799	GO:0004373	MF	glycogen (starch) synthase activity	0	3	3	3	0.0215909	GO:0046688	BP	response to copper ion	5	1	6	10	0.0256924	GO:0007154	BP	cell communication	242	113	355	1560	0.0228198
GO:0006828	BP	manganese ion transport	2	4	6	11	0.0249835	GO:0004807	MF	triose-phosphate isomerase activity	0	3	3	3	0.0215909	GO:0016713	MF	oxidoreductase activity, acting on paired donors, with incorporation or reduction of molecular oxygen, reduced iron-sulfur protein as one donor, and incorporation of one atom of oxygen	8	4	12	26	0.0258545	GO:0022622	BP	root system development	81	42	123	502	0.0229979
GO:0006879	BP	cellular iron ion homeostasis	2	4	6	11	0.0249835	GO:0008013	MF	beta-catenin binding	2	1	3	3	0.0215909	GO:0005996	BP	monosaccharide metabolic process	18	12	30	82	0.0268202	GO:0000302	BP	response to reactive oxygen species	28	16	44	159	0.0231313
GO:0010215	BP	cellulose microfibril organization	1	5	6	11	0.0249835	GO:0009703	MF	nitrate reductase (NADH) activity	1	2	3	3	0.0215909	GO:0030838	BP	positive regulation of actin filament polymerization	6	3	9	18	0.0272832	GO:0048528	BP	post-embryonic root development	20	17	37	130	0.0231577
GO:0005871	CC	kinesin complex	4	12	16	43	0.0250518	GO:0016210	MF	naringenin-chalcone synthase activity	0	3	3	3	0.0215909	GO:0044283	BP	small molecule biosynthetic process	77	69	146	482	0.0276111	GO:0006863	BP	purine nucleobase transport	5	0	5	9	0.0231846
GO:0043436	BP	oxoacid metabolic process	79	112	191	722	0.0250571	GO:0043425	MF	bHLH transcription factor binding	1	2	3	3	0.0215909	GO:0015035	MF	protein-disulfide reductase activity	11	3	14	32	0.0278042	GO:0006949	BP	syncytium formation	5	0	5	9	0.0231846
GO:0034404	BP	nucleobase-containing small molecule biosynthetic process	11	13	24	70	0.025069	GO:0046028	MF	electron transporter, transferring electrons from cytochrome b6/f complex of photosystem II activity	0	3	3	3	0.0215909	GO:0042742	BP	defense response to bacterium	73	52	125	408	0.0282498	GO:0019344	BP	cysteine biosynthetic process	3	2	5	9	0.0231846
GO:0015698	BP	inorganic anion transport	18	16	34	106	0.0250923	GO:0046857	MF	oxidoreductase activity, acting on other nitrogenous compounds as donors, with NAD or NADP as acceptor	1	2	3	3	0.0215909	GO:0042626	MF	ATPase-coupled transmembrane transporter activity	26	22	48	140	0.0282709	GO:1904823	BP	purine nucleobase transmembrane transport	5	0	5	9	0.0231846
GO:0072348	BP	sulfur compound transport	4	7	11	26	0.0251221	GO:0050463	MF	nitrate reductase [NAD(P)H] activity	1	2	3	3	0.0215909	GO:0015631	MF	tubulin binding	21	10	31	85	0.0303734	GO:0015297	MF	antiporter activity	7	7	14	39	0.0237548
GO:0030001	BP	metal ion transport	31	34	65	223	0.0261387	GO:0061628	MF	H3K27me3 modified histone binding	2	1	3	3	0.0215909	GO:0019363	BP	pyridine nucleotide biosynthetic process	9	11	20	51	0.0306954	GO:0045087	BP	innate immune response	65	28	93	370	0.0238024
GO:0010035	BP	response to inorganic substance	108	105	213	812	0.0261999	GO:0140115	BP	export across plasma membrane	6	9	15	33	0.0216489	GO:0042545	BP	cell wall modification	14	6	20	51	0.0306954	GO:0034220	BP	ion transmembrane transport	91	37	128	525	0.0239913
GO:0010162	BP	seed dormancy process	4	6	10	23	0.026308	GO:0008238	MF	exopeptidase activity	6	16	22	53	0.0219882	GO:0046148	BP	pigment biosynthetic process	32	9	41	119	0.0310421	GO:0005887	CC	integral component of plasma membrane	40	14	54	212	0.0243681
GO:0022611	BP	dormancy process	4	6	10	23	0.026308	GO:0045087	BP	innate immune response	41	79	120	370	0.0227129	GO:0017001	BP	antibiotic catabolic process	8	3	11	24	0.0313452	GO:0009687	BP	abscisic acid metabolic process	12	4	16	47	0.0243819
GO:1901606	BP	alpha-amino acid catabolic process	5	5	10	23	0.026308	GO:0006880	BP	intracellular sequestering of iron ion	2	2	4	5	0.022831	GO:0010311	BP	lateral root formation	12	7	19	48	0.0313953	GO:0009808	BP	lignin metabolic process	13	3	16	47	0.0243819
GO:0010033	BP	response to organic substance	192	253	445	1767	0.0265648	GO:0015691	BP	cadmium ion transport	1	3	4	5	0.022831	GO:0010286	BP	heat acclimation	5	13	18	45	0.0320236	GO:0043288	BP	apocarotenoid metabolic process	12	4	16	47	0.0243819
GO:1901570	BP	fatty acid derivative biosynthetic process	2	15	17	46	0.0265756	GO:0019388	BP	galactose catabolic process	1	3	4	5	0.022831	GO:0042221	BP	response to chemical	361	315	676	2427	0.0320463	GO:1902644	BP	tertiary alcohol metabolic process	12	4	16	47	0.0243819
GO:0016311	BP	dephosphorylation	23	32	55	185	0.0266821	GO:0097577	BP	sequestering of iron ion	2	2	4	5	0.022831	GO:0009554	BP	megasporogenesis	3	4	7	13	0.032351	GO:0004130	MF	cytochrome-c peroxidase activity	5	0	5	9	0.0244474
GO:0016998	BP	cell wall macromolecule catabolic process	1	6	7	14	0.0270003	GO:0008324	MF	cation transmembrane transporter activity	37	53	90	269	0.0233357	GO:0010413	BP	glucuronoxylan metabolic process	7	0	7	13	0.032351	GO:0004805	MF	trehalose-phosphatase activity	4	1	5	9	0.0244474
GO:0030091	BP	protein repair	1	6	7	14	0.0270003	GO:0005199	MF	structural constituent of cell wall	0	4	4	5	0.0233557	GO:0010417	BP	glucuronoxylan biosynthetic process	7	0	7	13	0.032351	GO:0005345	MF	purine nucleobase transmembrane transporter activity	5	0	5	9	0.0244474
GO:0046889	BP	positive regulation of lipid biosynthetic process	4	3	7	14	0.0270003	GO:0009927	MF	histidine phosphotransfer kinase activity	1	3	4	5	0.0233557	GO:0048354	BP	mucilage biosynthetic process involved in seed coat development	7	0	7	13	0.032351	GO:0006955	BP	immune response	71	31	102	410	0.0244512
GO:0003993	MF	acid phosphatase activity	5	7	12	29	0.0271522	GO:0045156	MF	electron transporter, transferring electrons within the cyclic electron transport pathway of photosynthesis activity	0	4	4	5	0.0233557	GO:0048878	BP	chemical homeostasis	57	53	110	357	0.0323863	GO:0009630	BP	gravitropism	20	3	23	74	0.0246245
GO:0019318	BP	hexose metabolic process	7	12	19	53	0.0273868	GO:0005992	BP	trehalose biosynthetic process	3	6	9	17	0.0241588	GO:0015718	BP	monocarboxylic acid transport	9	3	12	27	0.0324003	GO:0015318	MF	inorganic molecular entity transmembrane transporter activity	76	33	109	436	0.0248756
GO:0016052	BP	carbohydrate catabolic process	12	24	36	114	0.0274115	GO:0010929	BP	positive regulation of auxin mediated signaling pathway	5	4	9	17	0.0241588	GO:0009825	BP	multidimensional cell growth	13	4	17	42	0.0325565	GO:0009266	BP	response to temperature stimulus	80	41	121	495	0.0256589
GO:0008643	BP	carbohydrate transport	7	16	23	67	0.0274984	GO:0042744	BP	hydrogen peroxide catabolic process	4	5	9	17	0.0241588	GO:0006816	BP	calcium ion transport	16	17	33	93	0.0328292	GO:0009765	BP	photosynthesis, light harvesting	8	1	9	22	0.0257872
GO:0019319	BP	hexose biosynthetic process	3	5	8	17	0.0275386	GO:0042866	BP	pyruvate biosynthetic process	8	10	18	42	0.0244076	GO:0051495	BP	positive regulation of cytoskeleton organization	8	6	14	33	0.0332396	GO:0055072	BP	iron ion homeostasis	7	2	9	22	0.0257872
GO:0005793	CC	endoplasmic reticulum-Golgi intermediate compartment	0	4	4	6	0.0280037	GO:0009629	BP	response to gravity	6	25	31	81	0.0244737	GO:0010037	BP	response to carbon dioxide	3	2	5	8	0.0342515	GO:0010315	BP	auxin export across the plasma membrane	8	3	11	29	0.0260657
GO:0015291	MF	secondary active transmembrane transporter activity	18	19	37	116	0.0283792	GO:0048545	BP	response to steroid hormone	16	15	31	81	0.0244737	GO:0010257	BP	NADH dehydrogenase complex assembly	5	0	5	8	0.0342515	GO:0035987	BP	endodermal cell differentiation	6	5	11	29	0.0260657
GO:0042446	BP	hormone biosynthetic process	22	23	45	148	0.0290729	GO:0009914	BP	hormone transport	13	27	40	109	0.0245188	GO:0048497	BP	maintenance of floral organ identity	4	1	5	8	0.0342515	GO:0046916	BP	cellular transition metal ion homeostasis	9	5	14	40	0.0268052
GO:0030414	MF	peptidase inhibitor activity	8	2	10	23	0.0295882	GO:0098754	BP	detoxification	10	30	40	109	0.0245188	GO:0071421	BP	manganese ion transmembrane transport	3	2	5	8	0.0342515	GO:1901616	BP	organic hydroxy compound catabolic process	13	1	14	40	0.0268052
GO:0006012	BP	galactose metabolic process	1	3	4	6	0.0296892	GO:0009926	BP	auxin polar transport	9	21	30	78	0.0247884	GO:0072347	BP	response to anesthetic	3	2	5	8	0.0342515	GO:0006066	BP	alcohol metabolic process	24	10	34	119	0.0270791
GO:0006022	BP	aminoglycan metabolic process	1	3	4	6	0.0296892	GO:0010286	BP	heat acclimation	13	6	19	45	0.0249601	GO:0090700	BP	maintenance of plant organ identity	4	1	5	8	0.0342515	GO:0016701	MF	oxidoreductase activity, acting on single donors with incorporation of molecular oxygen	5	4	9	22	0.0278613
GO:0010196	BP	nonphotochemical quenching	0	4	4	6	0.0296892	GO:0071219	BP	cellular response to molecule of bacterial origin	5	2	7	12	0.0250027	GO:0034219	BP	carbohydrate transmembrane transport	13	10	23	61	0.034437	GO:0010166	BP	wax metabolic process	14	1	15	44	0.0284015
GO:0010258	BP	NADH dehydrogenase complex (plastoquinone) assembly	0	4	4	6	0.0296892	GO:0009644	BP	response to high light intensity	11	17	28	72	0.0253325	GO:1901505	MF	carbohydrate derivative transmembrane transporter activity	7	12	19	48	0.0353911	GO:0002239	BP	response to oomycetes	18	5	23	75	0.0287219
GO:0042873	BP	aldonate transmembrane transport	0	4	4	6	0.0296892	GO:0031224	CC	intrinsic component of membrane	60	137	197	653	0.0253518	GO:0005384	MF	manganese ion transmembrane transporter activity	3	2	5	8	0.0360709	GO:0071367	BP	cellular response to brassinosteroid stimulus	13	10	23	75	0.0287219
GO:1901071	BP	glucosamine-containing compound metabolic process	1	3	4	6	0.0296892	GO:0015075	MF	ion transmembrane transporter activity	55	87	142	443	0.025352	GO:0015020	MF	glucuronosyltransferase activity	12	1	13	30	0.0362974	GO:0005991	BP	trehalose metabolic process	6	2	8	19	0.0291907
GO:1990066	BP	energy quenching	0	4	4	6	0.0296892	GO:0046031	BP	ADP metabolic process	8	12	20	48	0.0253686	GO:0046939	BP	nucleotide phosphorylation	10	11	21	55	0.0367215	GO:0055062	BP	phosphate ion homeostasis	4	4	8	19	0.0291907
GO:1901568	BP	fatty acid derivative metabolic process	5	17	22	64	0.0301766	GO:0006873	BP	cellular ion homeostasis	17	21	38	103	0.0255797	GO:0002764	BP	immune response-regulating signaling pathway	3	5	8	16	0.0369245	GO:0072506	BP	trivalent inorganic anion homeostasis	4	4	8	19	0.0291907
GO:0009201	BP	ribonucleoside triphosphate biosynthetic process	11	9	20	57	0.0303123	GO:1901659	BP	glycosyl compound biosynthetic process	14	7	21	51	0.0256527	GO:0006775	BP	fat-soluble vitamin metabolic process	7	1	8	16	0.0369245	GO:0009651	BP	response to salt stress	73	42	115	471	0.029974
GO:0004565	MF	beta-galactosidase activity	3	6	9	20	0.0303376	GO:0070592	BP	cell wall polysaccharide biosynthetic process	4	18	22	54	0.0258293	GO:0030308	BP	negative regulation of cell growth	5	3	8	16	0.0369245	GO:0042761	BP	very long-chain fatty acid biosynthetic process	9	1	10	26	0.030105
GO:0004866	MF	endopeptidase inhibitor activity	8	1	9	20	0.0303376	GO:0006090	BP	pyruvate metabolic process	10	15	25	63	0.0258515	GO:0042362	BP	fat-soluble vitamin biosynthetic process	7	1	8	16	0.0369245	GO:0010032	BP	meiotic chromosome condensation	3	0	3	4	0.0304877
GO:0004869	MF	cysteine-type endopeptidase inhibitor activity	8	0	8	17	0.0304831	GO:0009201	BP	ribonucleoside triphosphate biosynthetic process	12	11	23	57	0.025913	GO:0062013	BP	positive regulation of small molecule metabolic process	2	6	8	16	0.0369245	GO:0032973	BP	amino acid export across plasma membrane	1	2	3	4	0.0304877
GO:0009611	BP	response to wounding	22	49	71	248	0.0307894	GO:0097305	BP	response to alcohol	66	88	154	487	0.02712	GO:0080060	BP	integument development	4	4	8	16	0.0369245	GO:0033353	BP	S-adenosylmethionine cycle	1	2	3	4	0.0304877
GO:0005996	BP	monosaccharide metabolic process	10	17	27	82	0.0308864	GO:0004180	MF	carboxypeptidase activity	2	11	13	28	0.0274046	GO:0006164	BP	purine nucleotide biosynthetic process	16	14	30	84	0.0371859	GO:0042816	BP	vitamin B6 metabolic process	3	0	3	4	0.0304877
GO:0010295	MF	(+)-abscisic acid 8'-hydroxylase activity	2	2	4	6	0.0316249	GO:0030003	BP	cellular cation homeostasis	16	18	34	91	0.0276855	GO:0008514	MF	organic anion transmembrane transporter activity	20	24	44	129	0.0376259	GO:0042819	BP	vitamin B6 biosynthetic process	3	0	3	4	0.0304877
GO:0010427	MF	abscisic acid binding	1	3	4	6	0.0316249	GO:0071398	BP	cellular response to fatty acid	9	25	34	91	0.0276855	GO:0120254	BP	olefinic compound metabolic process	17	16	33	94	0.0381331	GO:0042822	BP	pyridoxal phosphate metabolic process	3	0	3	4	0.0304877
GO:0016755	MF	aminoacyltransferase activity	2	2	4	6	0.0316249	GO:0031984	CC	organelle subcompartment	55	183	238	800	0.0277105	GO:0016746	MF	acyltransferase activity	43	20	63	193	0.0382117	GO:0042823	BP	pyridoxal phosphate biosynthetic process	3	0	3	4	0.0304877
GO:0042879	MF	aldonate transmembrane transporter activity	0	4	4	6	0.0316249	GO:0022900	BP	electron transport chain	3	29	32	85	0.0286983	GO:0009725	BP	response to hormone	219	170	389	1370	0.0383814	GO:0046439	BP	L-cysteine metabolic process	1	2	3	4	0.0304877
GO:0008374	MF	O-acyltransferase activity	3	16	19	53	0.0325121	GO:0061640	BP	cytoskeleton-dependent cytokinesis	11	21	32	85	0.0286983	GO:0051258	BP	protein polymerization	18	7	25	68	0.038475	GO:0042445	BP	hormone metabolic process	40	17	57	217	0.0305373
GO:0009640	BP	photomorphogenesis	8	15	23	68	0.0326213	GO:0042562	MF	hormone binding	2	8	10	20	0.0292531	GO:0006694	BP	steroid biosynthetic process	10	9	19	49	0.0389418	GO:0080046	MF	quercetin 4'-O-glucosyltransferase activity	6	2	8	19	0.0313338
GO:0098655	BP	cation transmembrane transport	39	50	89	319	0.0326514	GO:0051552	BP	flavone metabolic process	1	10	11	23	0.0312136	GO:0015144	MF	carbohydrate transmembrane transporter activity	13	10	23	61	0.0392906	GO:0004144	MF	diacylglycerol O-acyltransferase activity	1	2	3	4	0.0316004
GO:0010345	BP	suberin biosynthetic process	3	14	17	47	0.0328165	GO:0051553	BP	flavone biosynthetic process	1	10	11	23	0.0312136	GO:0019904	MF	protein domain specific binding	21	2	23	61	0.0392906	GO:0008240	MF	tripeptidyl-peptidase activity	0	3	3	4	0.0316004
GO:1901292	BP	nucleoside phosphate catabolic process	8	11	19	54	0.0332536	GO:0009966	BP	regulation of signal transduction	54	71	125	391	0.0315409	GO:0009827	BP	plant-type cell wall modification	8	1	9	19	0.0399599	GO:0016411	MF	acylglycerol O-acyltransferase activity	1	2	3	4	0.0316004
GO:0003018	BP	vascular process in circulatory system	4	7	11	27	0.0336586	GO:0006096	BP	glycolytic process	8	11	19	46	0.0317664	GO:0015695	BP	organic cation transport	6	3	9	19	0.0399599	GO:0030775	MF	glucuronoxylan 4-O-methyltransferase activity	3	0	3	4	0.0316004
GO:0003777	MF	microtubule motor activity	4	12	16	43	0.0338034	GO:0006757	BP	ATP generation from ADP	8	11	19	46	0.0317664	GO:0050829	BP	defense response to Gram-negative bacterium	9	0	9	19	0.0399599	GO:0043027	MF	cysteine-type endopeptidase inhibitor activity involved in apoptotic process	1	2	3	4	0.0316004
GO:0000281	BP	mitotic cytokinesis	10	16	26	79	0.0339013	GO:0005978	BP	glycogen biosynthetic process	1	5	6	10	0.0323144	GO:0051554	BP	flavonol metabolic process	9	0	9	19	0.0399599	GO:0043028	MF	cysteine-type endopeptidase regulator activity involved in apoptotic process	1	2	3	4	0.0316004
GO:0098662	BP	inorganic cation transmembrane transport	33	41	74	261	0.0344143	GO:0046688	BP	response to copper ion	1	5	6	10	0.0323144	GO:0051555	BP	flavonol biosynthetic process	9	0	9	19	0.0399599	GO:0050113	MF	inositol oxygenase activity	0	3	3	4	0.0316004
GO:0033993	BP	response to lipid	94	116	210	806	0.0351143	GO:0050691	BP	regulation of defense response to virus by host	2	4	6	10	0.0323144	GO:0006096	BP	glycolytic process	8	10	18	46	0.0399907	GO:0052793	MF	pectin acetylesterase activity	2	1	3	4	0.0316004
GO:0009651	BP	response to salt stress	56	71	127	471	0.0355787	GO:0016209	MF	antioxidant activity	8	21	29	76	0.032456	GO:0006757	BP	ATP generation from ADP	8	10	18	46	0.0399907	GO:0070259	MF	tyrosyl-DNA phosphodiesterase activity	3	0	3	4	0.0316004
GO:0005509	MF	calcium ion binding	16	15	31	96	0.0358843	GO:0004312	MF	fatty acid synthase activity	3	8	11	23	0.0325839	GO:0044282	BP	small molecule catabolic process	20	26	46	138	0.0411819	GO:0080079	MF	cellobiose glucosidase activity	2	1	3	4	0.0316004
GO:0010166	BP	wax metabolic process	3	13	16	44	0.035929	GO:0008061	MF	chitin binding	3	5	8	15	0.0326985	GO:0010817	BP	regulation of hormone levels	58	42	100	325	0.0412104	GO:0080083	MF	beta-gentiobiose beta-glucosidase activity	2	1	3	4	0.0316004
GO:0002252	BP	immune effector process	10	20	30	94	0.0361229	GO:0010646	BP	regulation of cell communication	57	77	134	422	0.0329407	GO:0016125	BP	sterol metabolic process	8	15	23	62	0.041464	GO:0006820	BP	anion transport	44	27	71	278	0.0318093
GO:0006000	BP	fructose metabolic process	1	4	5	9	0.0373713	GO:0015706	BP	nitrate transmembrane transport	8	4	12	26	0.0336882	GO:0009556	BP	microsporogenesis	2	8	10	22	0.0418712	GO:0048364	BP	root development	80	41	121	499	0.0321184
GO:0019740	BP	nitrogen utilization	1	4	5	9	0.0373713	GO:1902025	BP	nitrate import	8	4	12	26	0.0336882	GO:0032273	BP	positive regulation of protein polymerization	7	3	10	22	0.0418712	GO:0018208	BP	peptidyl-proline modification	12	8	20	64	0.0326835
GO:0046364	BP	monosaccharide biosynthetic process	5	10	15	41	0.0393388	GO:0004553	MF	hydrolase activity, hydrolyzing O-glycosyl compounds	18	38	56	162	0.0350811	GO:0055072	BP	iron ion homeostasis	7	3	10	22	0.0418712	GO:1901568	BP	fatty acid derivative metabolic process	18	2	20	64	0.0326835
GO:0072330	BP	monocarboxylic acid biosynthetic process	27	35	62	216	0.0393557	GO:1901698	BP	response to nitrogen compound	43	70	113	352	0.0351587	GO:0042445	BP	hormone metabolic process	35	34	69	217	0.042208	GO:0072488	BP	ammonium transmembrane transport	5	2	7	16	0.0327288
GO:0042440	BP	pigment metabolic process	11	33	44	147	0.0393693	GO:0010214	BP	seed coat development	1	12	13	29	0.0356108	GO:0034599	BP	cellular response to oxidative stress	28	9	37	108	0.0423345	GO:0120256	BP	olefinic compound catabolic process	5	2	7	16	0.0327288
GO:0009142	BP	nucleoside triphosphate biosynthetic process	12	9	21	62	0.0393941	GO:0016131	BP	brassinosteroid metabolic process	6	7	13	29	0.0356108	GO:0010114	BP	response to red light	10	5	15	37	0.0425957	GO:0046364	BP	monosaccharide biosynthetic process	10	4	14	41	0.0331276
GO:0016559	BP	peroxisome fission	3	5	8	18	0.0396395	GO:0023051	BP	regulation of signaling	56	77	133	420	0.0363474	GO:0080046	MF	quercetin 4'-O-glucosyltransferase activity	7	2	9	19	0.0430465	GO:1990748	BP	cellular detoxification	22	3	25	84	0.0332528
GO:0009734	BP	auxin-activated signaling pathway	15	25	40	132	0.0398536	GO:0010330	CC	cellulose synthase complex	1	4	5	8	0.0364406	GO:0010469	BP	regulation of signaling receptor activity	11	3	14	34	0.0431549	GO:0009718	BP	anthocyanin-containing compound biosynthetic process	10	1	11	30	0.0336213
GO:0035670	BP	plant-type ovary development	8	11	19	55	0.0400015	GO:0009410	BP	response to xenobiotic stimulus	9	5	14	32	0.0370757	GO:0005793	CC	endoplasmic reticulum-Golgi intermediate compartment	4	0	4	6	0.0433453	GO:0010035	BP	response to inorganic substance	114	76	190	812	0.0342976
GO:0009908	BP	flower development	51	71	122	453	0.0400661	GO:0071229	BP	cellular response to acid chemical	26	71	97	299	0.0371869	GO:0046164	BP	alcohol catabolic process	10	2	12	28	0.0434368	GO:0008519	MF	ammonium transmembrane transporter activity	5	2	7	16	0.0348998
GO:0010311	BP	lateral root formation	7	10	17	48	0.0400714	GO:0080161	MF	auxin transmembrane transporter activity	4	9	13	29	0.0373133	GO:0042335	BP	cuticle development	11	2	13	31	0.0434639	GO:0098754	BP	detoxification	27	4	31	109	0.0357152
GO:0003960	MF	NADPH:quinone reductase activity	4	1	5	9	0.040169	GO:0030865	BP	cortical cytoskeleton organization	3	12	15	35	0.0381619	GO:0048236	BP	plant-type sporogenesis	4	9	13	31	0.0434639	GO:0006694	BP	steroid biosynthetic process	11	5	16	49	0.0358369
GO:0070402	MF	NADPH binding	4	1	5	9	0.040169	GO:0005516	MF	calmodulin binding	11	49	60	176	0.0393788	GO:0006828	BP	manganese ion transport	4	2	6	11	0.044086	GO:0008272	BP	sulfate transport	5	1	6	13	0.0360879
GO:0046906	MF	tetrapyrrole binding	4	6	10	24	0.040181	GO:0051607	BP	defense response to virus	11	11	22	56	0.0394099	GO:0032496	BP	response to lipopolysaccharide	3	3	6	11	0.044086	GO:0009963	BP	positive regulation of flavonoid biosynthetic process	4	2	6	13	0.0360879
GO:0015908	BP	fatty acid transport	0	6	6	12	0.04025	GO:0140546	BP	defense response to symbiont	11	11	22	56	0.0394099	GO:0009719	BP	response to endogenous stimulus	223	178	401	1418	0.0443984	GO:0015291	MF	secondary active transmembrane transporter activity	20	13	33	116	0.0362833
GO:0015977	BP	carbon fixation	1	5	6	12	0.04025	GO:0072525	BP	pyridine-containing compound biosynthetic process	9	12	21	53	0.0396704	GO:0010102	BP	lateral root morphogenesis	13	8	21	56	0.0445685	GO:0010431	BP	seed maturation	8	4	12	34	0.0364497
GO:0035304	BP	regulation of protein dephosphorylation	3	3	6	12	0.04025	GO:0031406	MF	carboxylic acid binding	3	12	15	35	0.040131	GO:0009152	BP	purine ribonucleotide biosynthetic process	15	14	29	82	0.0452866	GO:0016709	MF	oxidoreductase activity, acting on paired donors, with incorporation or reduction of molecular oxygen, NAD(P)H as one donor, and incorporation of one atom of oxygen	22	10	32	112	0.0366566
GO:0043666	BP	regulation of phosphoprotein phosphatase activity	3	3	6	12	0.04025	GO:0043177	MF	organic acid binding	3	12	15	35	0.040131	GO:0006071	BP	glycerol metabolic process	4	0	4	6	0.0454148	GO:0034605	BP	cellular response to heat	9	8	17	53	0.0367581
GO:0080144	BP	amino acid homeostasis	5	1	6	12	0.04025	GO:0070734	BP	histone H3-K27 methylation	4	6	10	21	0.040599	GO:0009394	BP	2'-deoxyribonucleotide metabolic process	3	1	4	6	0.0454148	GO:0004312	MF	fatty acid synthase activity	6	3	9	23	0.0374302
GO:0045211	CC	postsynaptic membrane	2	1	3	4	0.0402801	GO:1990748	BP	cellular detoxification	8	23	31	84	0.0406643	GO:0009595	BP	detection of biotic stimulus	3	1	4	6	0.0454148	GO:0010319	CC	stromule	9	2	11	32	0.0379879
GO:0097060	CC	synaptic membrane	2	1	3	4	0.0402801	GO:0016740	MF	transferase activity	212	412	624	2127	0.0408547	GO:0010100	BP	negative regulation of photomorphogenesis	2	2	4	6	0.0454148	GO:0005179	MF	hormone activity	5	1	6	13	0.0382228
GO:0005887	CC	integral component of plasma membrane	22	38	60	212	0.0407092	GO:0010413	BP	glucuronoxylan metabolic process	1	6	7	13	0.0414374	GO:0010196	BP	nonphotochemical quenching	4	0	4	6	0.0454148	GO:0030545	MF	signaling receptor regulator activity	5	1	6	13	0.0382228
GO:0006164	BP	purine nucleotide biosynthetic process	9	18	27	84	0.0414557	GO:0010417	BP	glucuronoxylan biosynthetic process	1	6	7	13	0.0414374	GO:0016045	BP	detection of bacterium	3	1	4	6	0.0454148	GO:0030546	MF	signaling receptor activator activity	5	1	6	13	0.0382228
GO:1990748	BP	cellular detoxification	5	22	27	84	0.0414557	GO:0046460	BP	neutral lipid biosynthetic process	5	2	7	13	0.0414374	GO:0019400	BP	alditol metabolic process	4	0	4	6	0.0454148	GO:0048018	MF	receptor ligand activity	5	1	6	13	0.0382228
GO:0006030	BP	chitin metabolic process	1	2	3	4	0.042173	GO:0046463	BP	acylglycerol biosynthetic process	5	2	7	13	0.0414374	GO:0019692	BP	deoxyribose phosphate metabolic process	3	1	4	6	0.0454148	GO:0019756	BP	cyanogenic glycoside biosynthetic process	0	4	4	7	0.0382914
GO:0006032	BP	chitin catabolic process	1	2	3	4	0.042173	GO:0072524	BP	pyridine-containing compound metabolic process	11	19	30	81	0.0415429	GO:0034051	BP	negative regulation of plant-type hypersensitive response	4	0	4	6	0.0454148	GO:0042341	BP	cyanogenic glycoside metabolic process	0	4	4	7	0.0382914
GO:0006722	BP	triterpenoid metabolic process	1	2	3	4	0.042173	GO:0098869	BP	cellular oxidant detoxification	8	22	30	81	0.0415429	GO:0042873	BP	aldonate transmembrane transport	4	0	4	6	0.0454148	GO:0050898	BP	nitrile metabolic process	0	4	4	7	0.0382914
GO:0006805	BP	xenobiotic metabolic process	1	2	3	4	0.042173	GO:0009970	BP	cellular response to sulfate starvation	3	2	5	8	0.0417118	GO:0098543	BP	detection of other organism	3	1	4	6	0.0454148	GO:0080028	BP	nitrile biosynthetic process	0	4	4	7	0.0382914
GO:0030656	BP	regulation of vitamin metabolic process	2	1	3	4	0.042173	GO:0010037	BP	response to carbon dioxide	2	3	5	8	0.0417118	GO:0098581	BP	detection of external biotic stimulus	3	1	4	6	0.0454148	GO:0098869	BP	cellular oxidant detoxification	21	3	24	81	0.0383012
GO:0032024	BP	positive regulation of insulin secretion	1	2	3	4	0.042173	GO:0010207	BP	photosystem II assembly	0	5	5	8	0.0417118	GO:1990066	BP	energy quenching	4	0	4	6	0.0454148	GO:0009638	BP	phototropism	5	0	5	10	0.0385364
GO:0032973	BP	amino acid export across plasma membrane	2	1	3	4	0.042173	GO:0010275	BP	NAD(P)H dehydrogenase complex assembly	0	5	5	8	0.0417118	GO:0008509	MF	anion transmembrane transporter activity	27	39	66	205	0.0454847	GO:0010007	CC	magnesium chelatase complex	2	0	2	2	0.0391169
GO:0042754	BP	negative regulation of circadian rhythm	1	2	3	4	0.042173	GO:0032515	BP	negative regulation of phosphoprotein phosphatase activity	2	3	5	8	0.0417118	GO:0070588	BP	calcium ion transmembrane transport	15	17	32	92	0.0460469	GO:0098660	BP	inorganic ion transmembrane transport	60	24	84	338	0.0392024
GO:0043627	BP	response to estrogen	3	0	3	4	0.042173	GO:0035308	BP	negative regulation of protein dephosphorylation	2	3	5	8	0.0417118	GO:0000413	BP	protein peptidyl-prolyl isomerization	10	10	20	53	0.0461469	GO:0000293	MF	ferric-chelate reductase activity	4	0	4	7	0.039989
GO:0046348	BP	amino sugar catabolic process	1	2	3	4	0.042173	GO:0048497	BP	maintenance of floral organ identity	1	4	5	8	0.0417118	GO:0034605	BP	cellular response to heat	5	15	20	53	0.0461469	GO:0016647	MF	oxidoreductase activity, acting on the CH-NH group of donors, oxygen as acceptor	3	1	4	7	0.039989
GO:0046887	BP	positive regulation of hormone secretion	1	2	3	4	0.042173	GO:0072347	BP	response to anesthetic	2	3	5	8	0.0417118	GO:0004567	MF	beta-mannosidase activity	4	2	6	11	0.0466647	GO:0016723	MF	oxidoreductase activity, acting on metal ions, NAD or NADP as acceptor	4	0	4	7	0.039989
GO:0071249	BP	cellular response to nitrate	2	1	3	4	0.042173	GO:0090700	BP	maintenance of plant organ identity	1	4	5	8	0.0417118	GO:0016868	MF	intramolecular transferase activity, phosphotransferases	3	3	6	11	0.0466647	GO:0045055	BP	regulated exocytosis	5	3	8	20	0.0399959
GO:0090277	BP	positive regulation of peptide hormone secretion	1	2	3	4	0.042173	GO:0031967	CC	organelle envelope	67	176	243	826	0.04183	GO:0004180	MF	carboxypeptidase activity	9	3	12	28	0.0474123	GO:0010087	BP	phloem or xylem histogenesis	24	7	31	110	0.040127
GO:1901072	BP	glucosamine-containing compound catabolic process	1	2	3	4	0.042173	GO:0016872	MF	intramolecular lyase activity	1	4	5	8	0.0427752	GO:0003785	MF	actin monomer binding	4	0	4	6	0.0474164	GO:0010025	BP	wax biosynthetic process	13	1	14	42	0.0404621
GO:1901642	BP	nucleoside transmembrane transport	0	3	3	4	0.042173	GO:0019840	MF	isoprenoid binding	1	4	5	8	0.0427752	GO:0008138	MF	protein tyrosine/serine/threonine phosphatase activity	2	2	4	6	0.0474164	GO:0008810	MF	cellulase activity	2	3	5	10	0.0405345
GO:1902326	BP	positive regulation of chlorophyll biosynthetic process	1	2	3	4	0.042173	GO:0010051	BP	xylem and phloem pattern formation	11	24	35	97	0.043098	GO:0016755	MF	aminoacyltransferase activity	2	2	4	6	0.0474164	GO:2000280	BP	regulation of root development	14	15	29	102	0.0413571
GO:0120255	BP	olefinic compound biosynthetic process	10	12	22	66	0.0422509	GO:0002239	BP	response to oomycetes	11	17	28	75	0.0432794	GO:0016841	MF	ammonia-lyase activity	4	0	4	6	0.0474164	GO:0042446	BP	hormone biosynthetic process	25	15	40	148	0.0415605
GO:0044283	BP	small molecule biosynthetic process	50	79	129	482	0.0423565	GO:0016132	BP	brassinosteroid biosynthetic process	5	6	11	24	0.0435597	GO:0042879	MF	aldonate transmembrane transporter activity	4	0	4	6	0.0474164	GO:1901570	BP	fatty acid derivative biosynthetic process	14	1	15	46	0.0418203
GO:0019752	BP	carboxylic acid metabolic process	73	102	175	668	0.0430007	GO:0098660	BP	inorganic ion transmembrane transport	43	65	108	338	0.0437129	GO:0016049	BP	cell growth	74	41	115	380	0.0474555	GO:0016705	MF	oxidoreductase activity, acting on paired donors, with incorporation or reduction of molecular oxygen	35	13	48	180	0.0420884
GO:0009409	BP	response to cold	31	58	89	323	0.0434646	GO:0005875	CC	microtubule associated complex	8	18	26	71	0.0438499	GO:0006855	BP	xenobiotic transmembrane transport	10	14	24	66	0.0475417	GO:0022804	MF	active transmembrane transporter activity	49	17	66	257	0.0422938
GO:0003680	MF	minor groove of adenine-thymine-rich DNA binding	1	5	6	12	0.0436386	GO:0031975	CC	envelope	67	176	243	827	0.0438856	GO:0009637	BP	response to blue light	20	4	24	66	0.0475417	GO:0046910	MF	pectinesterase inhibitor activity	10	0	10	27	0.0423387
GO:0015081	MF	sodium ion transmembrane transporter activity	6	2	8	18	0.0436926	GO:0046906	MF	tetrapyrrole binding	4	7	11	24	0.0453907	GO:0042908	BP	xenobiotic transport	10	14	24	66	0.0475417	GO:0001704	BP	formation of primary germ layer	6	5	11	31	0.0425992
GO:0015298	MF	solute:cation antiporter activity	6	2	8	18	0.0436926	GO:0010191	BP	mucilage metabolic process	2	10	12	27	0.0457564	GO:0120255	BP	olefinic compound biosynthetic process	13	11	24	66	0.0475417	GO:0001706	BP	endoderm formation	6	5	11	31	0.0425992
GO:0009166	BP	nucleotide catabolic process	8	10	18	52	0.0439929	GO:0010588	BP	cotyledon vascular tissue pattern formation	2	10	12	27	0.0457564	GO:0042592	BP	homeostatic process	73	58	131	437	0.0476391	GO:0007492	BP	endoderm development	6	5	11	31	0.0425992
GO:0010286	BP	heat acclimation	13	3	16	45	0.0440182	GO:0043622	BP	cortical microtubule organization	1	11	12	27	0.0457564	GO:0004190	MF	aspartic-type endopeptidase activity	8	5	13	31	0.0476435	GO:1905428	BP	regulation of plant organ formation	6	5	11	31	0.0425992
GO:0009063	BP	cellular amino acid catabolic process	6	5	11	28	0.0440522	GO:1901615	BP	organic hydroxy compound metabolic process	30	54	84	258	0.0458176	GO:0016620	MF	oxidoreductase activity, acting on the aldehyde or oxo group of donors, NAD or NADP as acceptor	8	5	13	31	0.0476435	GO:0043424	MF	protein histidine kinase binding	5	3	8	20	0.042822
GO:0009069	BP	serine family amino acid metabolic process	3	8	11	28	0.0440522	GO:0009941	CC	chloroplast envelope	26	95	121	395	0.0458466	GO:0070001	MF	aspartic-type peptidase activity	8	5	13	31	0.0476435	GO:0006642	BP	triglyceride mobilization	2	0	2	2	0.0433854
GO:0005337	MF	nucleoside transmembrane transporter activity	0	3	3	4	0.0443232	GO:0016324	CC	apical plasma membrane	5	5	10	22	0.0460301	GO:0022853	MF	active ion transmembrane transporter activity	18	29	47	141	0.0476777	GO:0009443	BP	pyridoxal 5'-phosphate salvage	2	0	2	2	0.0433854
GO:0016762	MF	xyloglucan:xyloglucosyl transferase activity	1	2	3	4	0.0443232	GO:0031983	CC	vesicle lumen	2	4	6	11	0.0471915	GO:0006950	BP	response to stress	397	309	706	2552	0.0478809	GO:0016080	BP	synaptic vesicle targeting	1	1	2	2	0.0433854
GO:0052793	MF	pectin acetylesterase activity	1	2	3	4	0.0443232	GO:0034774	CC	secretory granule lumen	2	4	6	11	0.0471915	GO:0072522	BP	purine-containing compound biosynthetic process	17	14	31	89	0.0481289	GO:0016081	BP	synaptic vesicle docking	1	1	2	2	0.0433854
GO:0008061	MF	chitin binding	3	4	7	15	0.0444069	GO:0060205	CC	cytoplasmic vesicle lumen	2	4	6	11	0.0471915	GO:0015267	MF	channel activity	21	20	41	121	0.0481447	GO:0019367	BP	fatty acid elongation, saturated fatty acid	2	0	2	2	0.0433854
GO:0032787	BP	monocarboxylic acid metabolic process	45	60	105	387	0.04491	GO:1990752	CC	microtubule end	1	5	6	11	0.0471915	GO:0022803	MF	passive transmembrane transporter activity	21	20	41	121	0.0481447	GO:0019368	BP	fatty acid elongation, unsaturated fatty acid	2	0	2	2	0.0433854
GO:0016209	MF	antioxidant activity	5	20	25	76	0.0451093	GO:0071466	BP	cellular response to xenobiotic stimulus	8	5	13	30	0.0473436	GO:0009610	BP	response to symbiotic fungus	5	2	7	14	0.0502597	GO:0019500	BP	cyanide catabolic process	1	1	2	2	0.0433854
GO:0031984	CC	organelle subcompartment	45	159	204	800	0.0452335	GO:0010329	MF	auxin efflux transmembrane transporter activity	4	8	12	27	0.0477697	GO:0046174	BP	polyol catabolic process	6	1	7	14	0.0502597	GO:0030491	BP	heteroduplex formation	2	0	2	2	0.0433854
GO:0046434	BP	organophosphate catabolic process	11	15	26	81	0.0455106	GO:1901682	MF	sulfur compound transmembrane transporter activity	3	9	12	27	0.0477697	GO:0048830	BP	adventitious root development	5	2	7	14	0.0502597	GO:0032026	BP	response to magnesium ion	1	1	2	2	0.0433854
GO:0098869	BP	cellular oxidant detoxification	5	21	26	81	0.0455106	GO:0005793	CC	endoplasmic reticulum-Golgi intermediate compartment	1	3	4	6	0.0478182	GO:1901679	BP	nucleotide transmembrane transport	1	6	7	14	0.0502597	GO:0033530	BP	raffinose metabolic process	0	2	2	2	0.0433854
GO:0003824	MF	catalytic activity	392	783	1175	4798	0.0459018	GO:0098655	BP	cation transmembrane transport	41	61	102	319	0.0480111	GO:0048527	BP	lateral root development	21	15	36	106	0.0505126	GO:0034484	BP	raffinose catabolic process	0	2	2	2	0.0433854
GO:0016620	MF	oxidoreductase activity, acting on the aldehyde or oxo group of donors, NAD or NADP as acceptor	6	6	12	31	0.0460105	GO:0010375	BP	stomatal complex patterning	2	6	8	16	0.0481344	GO:0080167	BP	response to karrikin	28	8	36	106	0.0505126	GO:0034625	BP	fatty acid elongation, monounsaturated fatty acid	2	0	2	2	0.0433854
GO:1901505	MF	carbohydrate derivative transmembrane transporter activity	7	10	17	48	0.046681	GO:0030308	BP	negative regulation of cell growth	3	5	8	16	0.0481344	GO:0043934	BP	sporulation	5	12	17	44	0.0508403	GO:0034626	BP	fatty acid elongation, polyunsaturated fatty acid	2	0	2	2	0.0433854
GO:0048827	BP	phyllome development	56	75	131	492	0.0472899	GO:0072530	BP	purine-containing compound transmembrane transport	2	6	8	16	0.0481344	GO:0003755	MF	peptidyl-prolyl cis-trans isomerase activity	10	10	20	53	0.0518558	GO:0043686	BP	co-translational protein modification	2	0	2	2	0.0433854
GO:0009308	BP	amine metabolic process	10	14	24	74	0.0475433	GO:0080060	BP	integument development	4	4	8	16	0.0481344	GO:0008374	MF	O-acyltransferase activity	16	4	20	53	0.0518558	GO:0050650	BP	chondroitin sulfate proteoglycan biosynthetic process	2	0	2	2	0.0433854
GO:0010232	BP	vascular transport	3	7	10	25	0.0476212	GO:0009145	BP	purine nucleoside triphosphate biosynthetic process	10	11	21	54	0.0484784	GO:0009741	BP	response to brassinosteroid	21	17	38	113	0.0523675	GO:0050654	BP	chondroitin sulfate proteoglycan metabolic process	2	0	2	2	0.0433854
GO:0010233	BP	phloem transport	3	7	10	25	0.0476212	GO:0009206	BP	purine ribonucleoside triphosphate biosynthetic process	10	11	21	54	0.0484784	GO:1903825	BP	organic acid transmembrane transport	18	17	35	103	0.0528609	GO:0061806	BP	regulation of DNA recombination at centromere	2	0	2	2	0.0433854
GO:0061640	BP	cytoskeleton-dependent cytokinesis	10	17	27	85	0.0476488	GO:1901292	BP	nucleoside phosphate catabolic process	8	13	21	54	0.0484784	GO:1905039	BP	carboxylic acid transmembrane transport	18	17	35	103	0.0528609	GO:0070141	BP	response to UV-A	1	1	2	2	0.0433854
GO:0051607	BP	defense response to virus	7	12	19	56	0.0476924	GO:0006165	BP	nucleoside diphosphate phosphorylation	8	12	20	51	0.0489724	GO:0016310	BP	phosphorylation	140	133	273	953	0.0533973	GO:0071286	BP	cellular response to magnesium ion	1	1	2	2	0.0433854
GO:0140546	BP	defense response to symbiont	7	12	19	56	0.0476924	GO:0005773	CC	vacuole	104	121	225	765	0.0492971	GO:0015215	MF	nucleotide transmembrane transporter activity	1	6	7	14	0.0534593	GO:0071492	BP	cellular response to UV-A	1	1	2	2	0.0433854
GO:0090698	BP	post-embryonic plant morphogenesis	22	34	56	195	0.0478015	GO:0016052	BP	carbohydrate catabolic process	14	26	40	114	0.0495839	GO:0009201	BP	ribonucleoside triphosphate biosynthetic process	8	13	21	57	0.0535606	GO:0072708	BP	response to sorbitol	2	0	2	2	0.0433854
GO:0005982	BP	starch metabolic process	4	11	15	42	0.0483774	GO:0005982	BP	starch metabolic process	5	12	17	42	0.0496734	GO:0010101	BP	post-embryonic root morphogenesis	13	8	21	57	0.0535606	GO:1900384	BP	regulation of flavonol biosynthetic process	2	0	2	2	0.0433854
GO:0010025	BP	wax biosynthetic process	2	13	15	42	0.0483774	GO:0060918	BP	auxin transport	10	25	35	98	0.0497182	GO:0010928	BP	regulation of auxin mediated signaling pathway	13	8	21	57	0.0535606	GO:0004857	MF	enzyme inhibitor activity	18	4	22	73	0.0436044
GO:0042866	BP	pyruvate biosynthetic process	7	8	15	42	0.0483774	GO:1901505	MF	carbohydrate derivative transmembrane transporter activity	9	10	19	48	0.0521686	GO:0034293	BP	sexual sporulation	4	11	15	38	0.0537194	GO:0009941	CC	chloroplast envelope	79	13	92	395	0.0443942
GO:0016021	CC	integral component of membrane	45	91	136	521	0.0486443	GO:0015695	BP	organic cation transport	3	6	9	19	0.0529884	GO:0016123	BP	xanthophyll biosynthetic process	4	4	8	17	0.0539949	GO:0001786	MF	phosphatidylserine binding	0	2	2	2	0.0445069
GO:0072522	BP	purine-containing compound biosynthetic process	9	19	28	89	0.0496816	GO:0070370	BP	cellular heat acclimation	6	3	9	19	0.0529884	GO:0042744	BP	hydrogen peroxide catabolic process	7	1	8	17	0.0539949	GO:0004013	MF	adenosylhomocysteinase activity	1	1	2	2	0.0445069
GO:0006749	BP	glutathione metabolic process	4	8	12	32	0.0516044	GO:0034404	BP	nucleobase-containing small molecule biosynthetic process	11	15	26	70	0.053256	GO:0016709	MF	oxidoreductase activity, acting on paired donors, with incorporation or reduction of molecular oxygen, NAD(P)H as one donor, and incorporation of one atom of oxygen	25	13	38	112	0.0544877	GO:0004352	MF	glutamate dehydrogenase (NAD+) activity	0	2	2	2	0.0445069
GO:0009410	BP	response to xenobiotic stimulus	7	5	12	32	0.0516044	GO:0001667	BP	ameboidal-type cell migration	4	0	4	6	0.053519	GO:0048826	BP	cotyledon morphogenesis	13	1	14	35	0.0549787	GO:0004512	MF	inositol-3-phosphate synthase activity	1	1	2	2	0.0445069
GO:0009845	BP	seed germination	18	24	42	142	0.051638	GO:0006022	BP	aminoglycan metabolic process	2	2	4	6	0.053519	GO:0003002	BP	regionalization	50	17	67	213	0.0550711	GO:0009784	MF	transmembrane receptor histidine kinase activity	2	0	2	2	0.0445069
GO:0055080	BP	cation homeostasis	25	23	48	165	0.0517307	GO:0009595	BP	detection of biotic stimulus	2	2	4	6	0.053519	GO:0009145	BP	purine nucleoside triphosphate biosynthetic process	8	12	20	54	0.0556785	GO:0009885	MF	transmembrane histidine kinase cytokinin receptor activity	2	0	2	2	0.0445069
GO:0009739	BP	response to gibberellin	17	16	33	108	0.0520105	GO:0010196	BP	nonphotochemical quenching	0	4	4	6	0.053519	GO:0009206	BP	purine ribonucleoside triphosphate biosynthetic process	8	12	20	54	0.0556785	GO:0015616	MF	DNA translocase activity	2	0	2	2	0.0445069
GO:0009152	BP	purine ribonucleotide biosynthetic process	9	17	26	82	0.0523004	GO:0016045	BP	detection of bacterium	2	2	4	6	0.053519	GO:0009410	BP	response to xenobiotic stimulus	5	8	13	32	0.0560415	GO:0016207	MF	4-coumarate-CoA ligase activity	2	0	2	2	0.0445069
GO:0000413	BP	protein peptidyl-prolyl isomerization	9	9	18	53	0.0525331	GO:0017157	BP	regulation of exocytosis	1	3	4	6	0.053519	GO:0008643	BP	carbohydrate transport	14	10	24	67	0.0561231	GO:0016802	MF	trialkylsulfonium hydrolase activity	1	1	2	2	0.0445069
GO:0072525	BP	pyridine-containing compound biosynthetic process	8	10	18	53	0.0525331	GO:0098543	BP	detection of other organism	2	2	4	6	0.053519	GO:0098661	BP	inorganic anion transmembrane transport	11	13	24	67	0.0561231	GO:0030742	MF	GTP-dependent protein binding	0	2	2	2	0.0445069
GO:0009636	BP	response to toxic substance	21	36	57	200	0.0526741	GO:0098581	BP	detection of external biotic stimulus	2	2	4	6	0.053519	GO:0010214	BP	seed coat development	11	1	12	29	0.0568245	GO:0032029	MF	myosin tail binding	0	2	2	2	0.0445069
GO:0005790	CC	smooth endoplasmic reticulum	0	2	2	2	0.0529198	GO:1901071	BP	glucosamine-containing compound metabolic process	2	2	4	6	0.053519	GO:0010162	BP	seed dormancy process	6	4	10	23	0.0570434	GO:0032036	MF	myosin heavy chain binding	0	2	2	2	0.0445069
GO:0010007	CC	magnesium chelatase complex	0	2	2	2	0.0529198	GO:1990066	BP	energy quenching	0	4	4	6	0.053519	GO:0022611	BP	dormancy process	6	4	10	23	0.0570434	GO:0033855	MF	nicotianamine aminotransferase activity	1	1	2	2	0.0445069
GO:0010168	CC	ER body	0	2	2	2	0.0529198	GO:0097237	BP	cellular response to toxic substance	12	25	37	105	0.0539492	GO:0046351	BP	disaccharide biosynthetic process	5	5	10	23	0.0570434	GO:0033907	MF	beta-D-fucosidase activity	1	1	2	2	0.0445069
GO:0030868	CC	smooth endoplasmic reticulum membrane	0	2	2	2	0.0529198	GO:0003785	MF	actin monomer binding	0	4	4	6	0.054658	GO:1901606	BP	alpha-amino acid catabolic process	5	5	10	23	0.0570434	GO:0042586	MF	peptide deformylase activity	2	0	2	2	0.0445069
GO:0031302	CC	intrinsic component of endosome membrane	0	2	2	2	0.0529198	GO:0010295	MF	(+)-abscisic acid 8'-hydroxylase activity	2	2	4	6	0.054658	GO:0042761	BP	very long-chain fatty acid biosynthetic process	10	1	11	26	0.0572125	GO:0045486	MF	naringenin 3-dioxygenase activity	2	0	2	2	0.0445069
GO:0031303	CC	integral component of endosome membrane	0	2	2	2	0.0529198	GO:0010427	MF	abscisic acid binding	1	3	4	6	0.054658	GO:0046942	BP	carboxylic acid transport	19	17	36	107	0.0573849	GO:0050017	MF	L-3-cyanoalanine synthase activity	1	1	2	2	0.0445069
GO:0044304	CC	main axon	2	0	2	2	0.0529198	GO:0010436	MF	carotenoid dioxygenase activity	1	3	4	6	0.054658	GO:0015711	BP	organic anion transport	25	28	53	165	0.0576643	GO:0052692	MF	raffinose alpha-galactosidase activity	0	2	2	2	0.0445069
GO:0045111	CC	intermediate filament cytoskeleton	2	0	2	2	0.0529198	GO:0045549	MF	9-cis-epoxycarotenoid dioxygenase activity	1	3	4	6	0.054658	GO:0019203	MF	carbohydrate phosphatase activity	6	2	8	17	0.057703	GO:0080115	MF	myosin XI tail binding	0	2	2	2	0.0445069
GO:0006096	BP	glycolytic process	7	9	16	46	0.0533209	GO:0047172	MF	shikimate O-hydroxycinnamoyltransferase activity	0	4	4	6	0.054658	GO:0050403	MF	trans-zeatin O-beta-D-glucosyltransferase activity	7	1	8	17	0.057703	GO:0040008	BP	regulation of growth	34	21	55	213	0.0445672
GO:0006757	BP	ATP generation from ADP	7	9	16	46	0.0533209	GO:0047205	MF	quinate O-hydroxycinnamoyltransferase activity	0	4	4	6	0.054658	GO:0050502	MF	cis-zeatin O-beta-D-glucosyltransferase activity	7	1	8	17	0.057703	GO:0009791	BP	post-embryonic development	203	98	301	1330	0.0449815
GO:0090351	BP	seedling development	20	24	44	150	0.0535143	GO:0050737	MF	O-hydroxycinnamoyltransferase activity	0	4	4	6	0.054658	GO:0080045	MF	quercetin 3'-O-glucosyltransferase activity	7	1	8	17	0.057703	GO:0007369	BP	gastrulation	7	5	12	35	0.0452845
GO:0016746	MF	acyltransferase activity	18	38	56	193	0.0535912	GO:0002221	BP	pattern recognition receptor signaling pathway	3	3	6	11	0.0547166	GO:0006165	BP	nucleoside diphosphate phosphorylation	9	10	19	51	0.0578425	GO:0006020	BP	inositol metabolic process	3	4	7	17	0.0458892
GO:0006548	BP	histidine catabolic process	0	2	2	2	0.0546911	GO:0006879	BP	cellular iron ion homeostasis	3	3	6	11	0.0547166	GO:0004601	MF	peroxidase activity	12	4	16	41	0.0578688	GO:0031984	CC	organelle subcompartment	150	27	177	800	0.0467504
GO:0006642	BP	triglyceride mobilization	0	2	2	2	0.0546911	GO:0007169	BP	transmembrane receptor protein tyrosine kinase signaling pathway	3	3	6	11	0.0547166	GO:0016684	MF	oxidoreductase activity, acting on peroxide as acceptor	12	4	16	41	0.0578688	GO:0002376	BP	immune system process	79	33	112	466	0.0475658
GO:0006657	BP	CDP-choline pathway	0	2	2	2	0.0546911	GO:0015851	BP	nucleobase transport	1	5	6	11	0.0547166	GO:0009658	BP	chloroplast organization	34	7	41	124	0.058031	GO:1990752	CC	microtubule end	5	0	5	11	0.0482287
GO:0009443	BP	pyridoxal 5'-phosphate salvage	0	2	2	2	0.0546911	GO:0019320	BP	hexose catabolic process	3	3	6	11	0.0547166	GO:0003824	MF	catalytic activity	820	494	1314	4798	0.0582205	GO:0019203	MF	carbohydrate phosphatase activity	6	1	7	17	0.0488092
GO:0009758	BP	carbohydrate utilization	1	1	2	2	0.0546911	GO:0019432	BP	triglyceride biosynthetic process	4	2	6	11	0.0547166	GO:0006021	BP	inositol biosynthetic process	2	1	3	4	0.0589836	GO:0030104	BP	water homeostasis	7	7	14	43	0.0488773
GO:0009866	BP	induced systemic resistance, ethylene mediated signaling pathway	1	1	2	2	0.0546911	GO:0042626	MF	ATPase-coupled transmembrane transporter activity	15	33	48	140	0.0550124	GO:0006620	BP	post-translational protein targeting to endoplasmic reticulum membrane	0	3	3	4	0.0589836	GO:0046906	MF	tetrapyrrole binding	6	3	9	24	0.049014
GO:0010028	BP	xanthophyll cycle	0	2	2	2	0.0546911	GO:0005451	MF	monovalent cation:proton antiporter activity	4	2	6	11	0.0562405	GO:0009133	BP	nucleoside diphosphate biosynthetic process	2	1	3	4	0.0589836	GO:0009867	BP	jasmonic acid mediated signaling pathway	20	5	25	87	0.0492849
GO:0010151	BP	chloroplast elongation	1	1	2	2	0.0546911	GO:0015205	MF	nucleobase transmembrane transporter activity	1	5	6	11	0.0562405	GO:0009186	BP	deoxyribonucleoside diphosphate metabolic process	2	1	3	4	0.0589836	GO:0031406	MF	carboxylic acid binding	10	2	12	35	0.0493467
GO:0010161	BP	red light signaling pathway	0	2	2	2	0.0546911	GO:0015299	MF	solute:proton antiporter activity	4	2	6	11	0.0562405	GO:0009189	BP	deoxyribonucleoside diphosphate biosynthetic process	2	1	3	4	0.0589836	GO:0043177	MF	organic acid binding	10	2	12	35	0.0493467
GO:0010270	BP	photosystem II oxygen evolving complex assembly	0	2	2	2	0.0546911	GO:0055082	BP	cellular chemical homeostasis	23	25	48	141	0.0562802	GO:0009265	BP	2'-deoxyribonucleotide biosynthetic process	2	1	3	4	0.0589836	GO:0047484	BP	regulation of response to osmotic stress	8	7	15	47	0.0499946
GO:0010372	BP	positive regulation of gibberellin biosynthetic process	2	0	2	2	0.0546911	GO:1901136	BP	carbohydrate derivative catabolic process	6	4	10	22	0.0564561	GO:0009590	BP	detection of gravity	1	2	3	4	0.0589836	GO:0022890	MF	inorganic cation transmembrane transporter activity	47	18	65	255	0.0500252
GO:0010595	BP	positive regulation of endothelial cell migration	2	0	2	2	0.0546911	GO:0071446	BP	cellular response to salicylic acid stimulus	8	15	23	61	0.0565757	GO:0010981	BP	regulation of cell wall macromolecule metabolic process	1	2	3	4	0.0589836	GO:0009742	BP	brassinosteroid mediated signaling pathway	13	8	21	71	0.0512041
GO:0030718	BP	germ-line stem cell population maintenance	0	2	2	2	0.0546911	GO:0016757	MF	glycosyltransferase activity	26	72	98	306	0.0568553	GO:0015750	BP	pentose transmembrane transport	1	2	3	4	0.0589836	GO:0098661	BP	inorganic anion transmembrane transport	12	8	20	67	0.0514472
GO:0031441	BP	negative regulation of mRNA 3'-end processing	2	0	2	2	0.0546911	GO:0006833	BP	water transport	11	11	22	58	0.0576165	GO:0015793	BP	glycerol transmembrane transport	2	1	3	4	0.0589836	GO:0001708	BP	cell fate specification	11	7	18	59	0.0515011
GO:0031532	BP	actin cytoskeleton reorganization	2	0	2	2	0.0546911	GO:0042044	BP	fluid transport	11	11	22	58	0.0576165	GO:0016598	BP	protein arginylation	1	2	3	4	0.0589836	GO:0042743	BP	hydrogen peroxide metabolic process	16	2	18	59	0.0515011
GO:0032026	BP	response to magnesium ion	1	1	2	2	0.0546911	GO:0016746	MF	acyltransferase activity	21	43	64	193	0.0584876	GO:0030656	BP	regulation of vitamin metabolic process	1	2	3	4	0.0589836	GO:0016107	BP	sesquiterpenoid catabolic process	5	1	6	14	0.0522956
GO:0033211	BP	adiponectin-activated signaling pathway	0	2	2	2	0.0546911	GO:0046939	BP	nucleotide phosphorylation	8	13	21	55	0.0586039	GO:0032024	BP	positive regulation of insulin secretion	3	0	3	4	0.0589836	GO:0043290	BP	apocarotenoid catabolic process	5	1	6	14	0.0522956
GO:0033530	BP	raffinose metabolic process	2	0	2	2	0.0546911	GO:0048825	BP	cotyledon development	3	18	21	55	0.0586039	GO:0032973	BP	amino acid export across plasma membrane	1	2	3	4	0.0589836	GO:0046345	BP	abscisic acid catabolic process	5	1	6	14	0.0522956
GO:0034484	BP	raffinose catabolic process	2	0	2	2	0.0546911	GO:0005372	MF	water transmembrane transporter activity	5	5	10	22	0.0586124	GO:0035652	BP	clathrin-coated vesicle cargo loading	0	3	3	4	0.0589836	GO:1902265	BP	abscisic acid homeostasis	4	2	6	14	0.0522956
GO:0035344	BP	hypoxanthine transport	1	1	2	2	0.0546911	GO:0015250	MF	water channel activity	5	5	10	22	0.0586124	GO:0045923	BP	positive regulation of fatty acid metabolic process	1	2	3	4	0.0589836	GO:2000117	BP	negative regulation of cysteine-type endopeptidase activity	2	4	6	14	0.0522956
GO:0036099	BP	female germ-line stem cell population maintenance	0	2	2	2	0.0546911	GO:0120178	BP	steroid hormone biosynthetic process	5	6	11	25	0.0588751	GO:0046385	BP	deoxyribose phosphate biosynthetic process	2	1	3	4	0.0589836	GO:0002213	BP	defense response to insect	7	1	8	21	0.0531628
GO:0043243	BP	positive regulation of protein-containing complex disassembly	1	1	2	2	0.0546911	GO:0046873	MF	metal ion transmembrane transporter activity	20	33	53	157	0.0594221	GO:0046416	BP	D-amino acid metabolic process	2	1	3	4	0.0589836	GO:0006814	BP	sodium ion transport	4	4	8	21	0.0531628
GO:0043610	BP	regulation of carbohydrate utilization	1	1	2	2	0.0546911	GO:0009166	BP	nucleotide catabolic process	8	12	20	52	0.0595216	GO:0046887	BP	positive regulation of hormone secretion	3	0	3	4	0.0589836	GO:0055083	BP	monovalent inorganic anion homeostasis	4	4	8	21	0.0531628
GO:0043686	BP	co-translational protein modification	0	2	2	2	0.0546911	GO:0046164	BP	alcohol catabolic process	2	10	12	28	0.0604934	GO:0048864	BP	stem cell development	1	2	3	4	0.0589836	GO:0048831	BP	regulation of shoot system development	40	22	62	246	0.0538375
GO:0046136	BP	positive regulation of vitamin metabolic process	1	1	2	2	0.0546911	GO:2000070	BP	regulation of response to water deprivation	5	7	12	28	0.0604934	GO:0090277	BP	positive regulation of peptide hormone secretion	3	0	3	4	0.0589836	GO:0000815	CC	ESCRT III complex	4	0	4	8	0.0542294
GO:0046437	BP	D-amino acid biosynthetic process	1	1	2	2	0.0546911	GO:0009630	BP	gravitropism	5	22	27	74	0.0610937	GO:1901070	BP	guanosine-containing compound biosynthetic process	1	2	3	4	0.0589836	GO:0001067	MF	transcription regulatory region nucleic acid binding	58	23	81	326	0.0543748
GO:0050650	BP	chondroitin sulfate proteoglycan biosynthetic process	0	2	2	2	0.0546911	GO:0016747	MF	acyltransferase activity, transferring groups other than amino-acyl groups	17	42	59	177	0.0612964	GO:2001009	BP	regulation of plant-type cell wall cellulose biosynthetic process	1	2	3	4	0.0589836	GO:0033293	MF	monocarboxylic acid binding	6	0	6	14	0.0552514
GO:0050654	BP	chondroitin sulfate proteoglycan metabolic process	0	2	2	2	0.0546911	GO:0042581	CC	specific granule	2	1	3	4	0.0614461	GO:0045926	BP	negative regulation of growth	12	6	18	48	0.0600425	GO:0016102	BP	diterpenoid biosynthetic process	9	3	12	36	0.0554907
GO:0051489	BP	regulation of filopodium assembly	2	0	2	2	0.0546911	GO:0015698	BP	inorganic anion transport	19	18	37	106	0.0614601	GO:0046031	BP	ADP metabolic process	8	10	18	48	0.0600425	GO:0080022	BP	primary root development	6	6	12	36	0.0554907
GO:0051491	BP	positive regulation of filopodium assembly	2	0	2	2	0.0546911	GO:0016128	BP	phytosteroid metabolic process	6	7	13	31	0.0614946	GO:0010444	BP	guard mother cell differentiation	4	1	5	9	0.0605624	GO:1901657	BP	glycosyl compound metabolic process	21	10	31	113	0.0558075
GO:0051764	BP	actin crosslink formation	0	2	2	2	0.0546911	GO:0046148	BP	pigment biosynthetic process	11	30	41	119	0.0618155	GO:0042126	BP	nitrate metabolic process	2	3	5	9	0.0605624	GO:0010208	BP	pollen wall assembly	11	2	13	40	0.0572248
GO:0052805	BP	imidazole-containing compound catabolic process	0	2	2	2	0.0546911	GO:0009962	BP	regulation of flavonoid biosynthetic process	2	14	16	40	0.0620124	GO:0042128	BP	nitrate assimilation	2	3	5	9	0.0605624	GO:0085029	BP	extracellular matrix assembly	11	2	13	40	0.0572248
GO:0055090	BP	acylglycerol homeostasis	0	2	2	2	0.0546911	GO:1901616	BP	organic hydroxy compound catabolic process	2	14	16	40	0.0620124	GO:0046184	BP	aldehyde biosynthetic process	4	1	5	9	0.0605624	GO:0016859	MF	cis-trans isomerase activity	10	8	18	59	0.0572883
GO:0070141	BP	response to UV-A	1	1	2	2	0.0546911	GO:0002832	BP	negative regulation of response to biotic stimulus	6	8	14	34	0.062016	GO:1990641	BP	response to iron ion starvation	3	2	5	9	0.0605624	GO:0048638	BP	regulation of developmental growth	24	14	38	143	0.0578556
GO:0070178	BP	D-serine metabolic process	1	1	2	2	0.0546911	GO:0010431	BP	seed maturation	6	8	14	34	0.062016	GO:0016053	BP	organic acid biosynthetic process	55	57	112	373	0.0605633	GO:0009543	CC	chloroplast thylakoid lumen	5	1	6	15	0.0581389
GO:0070179	BP	D-serine biosynthetic process	1	1	2	2	0.0546911	GO:0005984	BP	disaccharide metabolic process	4	11	15	37	0.0621619	GO:0004144	MF	diacylglycerol O-acyltransferase activity	0	3	3	4	0.0610388	GO:0031978	CC	plastid thylakoid lumen	5	1	6	15	0.0581389
GO:0070328	BP	triglyceride homeostasis	0	2	2	2	0.0546911	GO:0099503	CC	secretory vesicle	6	6	12	29	0.0628629	GO:0004353	MF	glutamate dehydrogenase [NAD(P)+] activity	1	2	3	4	0.0610388	GO:0019751	BP	polyol metabolic process	9	5	14	44	0.0584327
GO:0071286	BP	cellular response to magnesium ion	1	1	2	2	0.0546911	GO:0002274	BP	myeloid leukocyte activation	2	5	7	14	0.0635205	GO:0004385	MF	guanylate kinase activity	2	1	3	4	0.0610388	GO:0070887	BP	cellular response to chemical stimulus	161	91	252	1111	0.0585258
GO:0071391	BP	cellular response to estrogen stimulus	2	0	2	2	0.0546911	GO:0002275	BP	myeloid cell activation involved in immune response	2	5	7	14	0.0635205	GO:0004614	MF	phosphoglucomutase activity	1	2	3	4	0.0610388	GO:0006563	BP	L-serine metabolic process	4	1	5	11	0.0588002
GO:0071491	BP	cellular response to red light	0	2	2	2	0.0546911	GO:0009610	BP	response to symbiotic fungus	2	5	7	14	0.0635205	GO:0008240	MF	tripeptidyl-peptidase activity	0	3	3	4	0.0610388	GO:0006879	BP	cellular iron ion homeostasis	3	2	5	11	0.0588002
GO:0071492	BP	cellular response to UV-A	1	1	2	2	0.0546911	GO:0036230	BP	granulocyte activation	2	5	7	14	0.0635205	GO:0015146	MF	pentose transmembrane transporter activity	1	2	3	4	0.0610388	GO:0010264	BP	myo-inositol hexakisphosphate biosynthetic process	3	2	5	11	0.0588002
GO:0080148	BP	negative regulation of response to water deprivation	0	2	2	2	0.0546911	GO:2000038	BP	regulation of stomatal complex development	2	5	7	14	0.0635205	GO:0015168	MF	glycerol transmembrane transporter activity	2	1	3	4	0.0610388	GO:0015851	BP	nucleobase transport	5	0	5	11	0.0588002
GO:0090408	BP	phloem nitrate loading	1	1	2	2	0.0546911	GO:0016620	MF	oxidoreductase activity, acting on the aldehyde or oxo group of donors, NAD or NADP as acceptor	5	8	13	31	0.0642054	GO:0016208	MF	AMP binding	1	2	3	4	0.0610388	GO:0033517	BP	myo-inositol hexakisphosphate metabolic process	3	2	5	11	0.0588002
GO:0090449	BP	phloem glucosinolate loading	1	1	2	2	0.0546911	GO:0033293	MF	monocarboxylic acid binding	2	5	7	14	0.0654323	GO:0016411	MF	acylglycerol O-acyltransferase activity	0	3	3	4	0.0610388	GO:0009642	BP	response to light intensity	21	12	33	122	0.0591818
GO:0097339	BP	glycolate transmembrane transport	1	1	2	2	0.0546911	GO:0006164	BP	purine nucleotide biosynthetic process	10	20	30	84	0.0655429	GO:0030775	MF	glucuronoxylan 4-O-methyltransferase activity	3	0	3	4	0.0610388	GO:0010311	BP	lateral root formation	8	7	15	48	0.0592177
GO:0098702	BP	adenine import across plasma membrane	1	1	2	2	0.0546911	GO:0098656	BP	anion transmembrane transport	32	42	74	229	0.0669828	GO:0033759	MF	flavone synthase activity	1	2	3	4	0.0610388	GO:0090698	BP	post-embryonic plant morphogenesis	29	21	50	195	0.0594619
GO:0098710	BP	guanine import across plasma membrane	1	1	2	2	0.0546911	GO:0002230	BP	positive regulation of defense response to virus by host	1	2	3	4	0.0672002	GO:0034785	MF	salicylate 5-hydroxylase activity	1	2	3	4	0.0610388	GO:0010102	BP	lateral root morphogenesis	10	7	17	56	0.0598272
GO:0098721	BP	uracil import across plasma membrane	1	1	2	2	0.0546911	GO:0006021	BP	inositol biosynthetic process	1	2	3	4	0.0672002	GO:0046524	MF	sucrose-phosphate synthase activity	2	1	3	4	0.0610388	GO:0016903	MF	oxidoreductase activity, acting on the aldehyde or oxo group of donors	8	4	12	36	0.0603125
GO:0120034	BP	positive regulation of plasma membrane bounded cell projection assembly	2	0	2	2	0.0546911	GO:0006030	BP	chitin metabolic process	2	1	3	4	0.0672002	GO:0052793	MF	pectin acetylesterase activity	2	1	3	4	0.0610388	GO:0009409	BP	response to cold	56	23	79	323	0.0610613
GO:1900364	BP	negative regulation of mRNA polyadenylation	2	0	2	2	0.0546911	GO:0006032	BP	chitin catabolic process	2	1	3	4	0.0672002	GO:0080079	MF	cellobiose glucosidase activity	2	1	3	4	0.0610388	GO:0001653	MF	peptide receptor activity	4	1	5	11	0.0616982
GO:1900384	BP	regulation of flavonol biosynthetic process	0	2	2	2	0.0546911	GO:0009590	BP	detection of gravity	1	2	3	4	0.0672002	GO:0080083	MF	beta-gentiobiose beta-glucosidase activity	2	1	3	4	0.0610388	GO:0004567	MF	beta-mannosidase activity	4	1	5	11	0.0616982
GO:1900866	BP	glycolate transport	1	1	2	2	0.0546911	GO:0016139	BP	glycoside catabolic process	2	1	3	4	0.0672002	GO:0004312	MF	fatty acid synthase activity	9	1	10	23	0.0615139	GO:0015205	MF	nucleobase transmembrane transporter activity	5	0	5	11	0.0616982
GO:1901349	BP	glucosinolate transport	1	1	2	2	0.0546911	GO:0016598	BP	protein arginylation	2	1	3	4	0.0672002	GO:0009408	BP	response to heat	23	37	60	190	0.0621149	GO:1902584	BP	positive regulation of response to water deprivation	4	3	7	18	0.0619981
GO:1901881	BP	positive regulation of protein depolymerization	1	1	2	2	0.0546911	GO:0030656	BP	regulation of vitamin metabolic process	1	2	3	4	0.0672002	GO:0016740	MF	transferase activity	358	238	596	2127	0.0628997	GO:0071395	BP	cellular response to jasmonic acid stimulus	20	5	25	89	0.0626942
GO:1903716	BP	guanine transmembrane transport	1	1	2	2	0.0546911	GO:0032973	BP	amino acid export across plasma membrane	2	1	3	4	0.0672002	GO:0003960	MF	NADPH:quinone reductase activity	1	4	5	9	0.0635716	GO:0090696	BP	post-embryonic plant organ development	25	23	48	187	0.0627218
GO:1904245	BP	regulation of polynucleotide adenylyltransferase activity	2	0	2	2	0.0546911	GO:0033353	BP	S-adenosylmethionine cycle	2	1	3	4	0.0672002	GO:0030744	MF	luteolin O-methyltransferase activity	5	0	5	9	0.0635716	GO:0006796	BP	phosphate-containing compound metabolic process	215	86	301	1341	0.0634811
GO:1904247	BP	positive regulation of polynucleotide adenylyltransferase activity	2	0	2	2	0.0546911	GO:0033356	BP	UDP-L-arabinose metabolic process	1	2	3	4	0.0672002	GO:0030755	MF	quercetin 3-O-methyltransferase activity	5	0	5	9	0.0635716	GO:0010150	BP	leaf senescence	22	12	34	127	0.0637475
GO:1904965	BP	regulation of vitamin E biosynthetic process	1	1	2	2	0.0546911	GO:0042754	BP	negative regulation of circadian rhythm	1	2	3	4	0.0672002	GO:0033799	MF	myricetin 3'-O-methyltransferase activity	5	0	5	9	0.0635716	GO:0010207	BP	photosystem II assembly	4	0	4	8	0.0641669
GO:1904966	BP	positive regulation of vitamin E biosynthetic process	1	1	2	2	0.0546911	GO:0043627	BP	response to estrogen	3	0	3	4	0.0672002	GO:0047763	MF	caffeate O-methyltransferase activity	5	0	5	9	0.0635716	GO:0010275	BP	NAD(P)H dehydrogenase complex assembly	4	0	4	8	0.0641669
GO:1905157	BP	positive regulation of photosynthesis	1	1	2	2	0.0546911	GO:0046348	BP	amino sugar catabolic process	2	1	3	4	0.0672002	GO:0061980	MF	regulatory RNA binding	2	3	5	9	0.0635716	GO:0042547	BP	cell wall modification involved in multidimensional cell growth	4	0	4	8	0.0641669
GO:1990359	BP	stress response to zinc ion	1	1	2	2	0.0546911	GO:0046416	BP	D-amino acid metabolic process	1	2	3	4	0.0672002	GO:0070402	MF	NADPH binding	1	4	5	9	0.0635716	GO:0006723	BP	cuticle hydrocarbon biosynthetic process	3	0	3	5	0.0644701
GO:1990532	BP	stress response to nickel ion	1	1	2	2	0.0546911	GO:0046439	BP	L-cysteine metabolic process	2	1	3	4	0.0672002	GO:0005982	BP	starch metabolic process	11	5	16	42	0.0644899	GO:0006880	BP	intracellular sequestering of iron ion	2	1	3	5	0.0644701
GO:2000249	BP	regulation of actin cytoskeleton reorganization	2	0	2	2	0.0546911	GO:0071249	BP	cellular response to nitrate	2	1	3	4	0.0672002	GO:0015399	MF	primary active transmembrane transporter activity	26	24	50	154	0.0647842	GO:0010055	BP	atrichoblast differentiation	0	3	3	5	0.0644701
GO:2000251	BP	positive regulation of actin cytoskeleton reorganization	2	0	2	2	0.0546911	GO:1900367	BP	positive regulation of defense response to insect	1	2	3	4	0.0672002	GO:0015849	BP	organic acid transport	19	17	36	108	0.0649102	GO:0010086	BP	embryonic root morphogenesis	3	0	3	5	0.0644701
GO:0009827	BP	plant-type cell wall modification	1	7	8	19	0.0548174	GO:1901072	BP	glucosamine-containing compound catabolic process	2	1	3	4	0.0672002	GO:0008154	BP	actin polymerization or depolymerization	13	7	20	55	0.0665112	GO:0015822	BP	ornithine transport	1	2	3	5	0.0644701
GO:0015695	BP	organic cation transport	2	6	8	19	0.0548174	GO:1901642	BP	nucleoside transmembrane transport	0	3	3	4	0.0672002	GO:0010143	BP	cutin biosynthetic process	14	1	15	39	0.0666916	GO:0019405	BP	alditol catabolic process	3	0	3	5	0.0644701
GO:0051554	BP	flavonol metabolic process	0	8	8	19	0.0548174	GO:1990019	BP	protein storage vacuole organization	1	2	3	4	0.0672002	GO:0046394	BP	carboxylic acid biosynthetic process	54	57	111	371	0.0669842	GO:0019419	BP	sulfate reduction	3	0	3	5	0.0644701
GO:0051555	BP	flavonol biosynthetic process	0	8	8	19	0.0548174	GO:0016798	MF	hydrolase activity, acting on glycosyl bonds	20	39	59	178	0.0675498	GO:0005790	CC	smooth endoplasmic reticulum	2	0	2	2	0.0678284	GO:0019563	BP	glycerol catabolic process	3	0	3	5	0.0644701
GO:0098771	BP	inorganic ion homeostasis	27	26	53	185	0.0551045	GO:0010087	BP	phloem or xylem histogenesis	15	23	38	110	0.0676297	GO:0010007	CC	magnesium chelatase complex	2	0	2	2	0.0678284	GO:0033302	BP	quercetin O-glucoside metabolic process	3	0	3	5	0.0644701
GO:0010214	BP	seed coat development	1	10	11	29	0.0564458	GO:0004614	MF	phosphoglucomutase activity	1	2	3	4	0.0683387	GO:0030868	CC	smooth endoplasmic reticulum membrane	2	0	2	2	0.0678284	GO:0033303	BP	quercetin O-glucoside biosynthetic process	3	0	3	5	0.0644701
GO:0006002	BP	fructose 6-phosphate metabolic process	1	3	4	7	0.0565813	GO:0005337	MF	nucleoside transmembrane transporter activity	0	3	3	4	0.0683387	GO:0031302	CC	intrinsic component of endosome membrane	2	0	2	2	0.0678284	GO:0033329	BP	kaempferol O-glucoside metabolic process	3	0	3	5	0.0644701
GO:0006656	BP	phosphatidylcholine biosynthetic process	1	3	4	7	0.0565813	GO:0046524	MF	sucrose-phosphate synthase activity	1	2	3	4	0.0683387	GO:0031303	CC	integral component of endosome membrane	2	0	2	2	0.0678284	GO:0033330	BP	kaempferol O-glucoside biosynthetic process	3	0	3	5	0.0644701
GO:0006808	BP	regulation of nitrogen utilization	1	3	4	7	0.0565813	GO:0052793	MF	pectin acetylesterase activity	1	2	3	4	0.0683387	GO:0031417	CC	NatC complex	2	0	2	2	0.0678284	GO:0033485	BP	cyanidin 3-O-glucoside biosynthetic process	3	0	3	5	0.0644701
GO:0019756	BP	cyanogenic glycoside biosynthetic process	4	0	4	7	0.0565813	GO:0080079	MF	cellobiose glucosidase activity	1	2	3	4	0.0683387	GO:0045334	CC	clathrin-coated endocytic vesicle	0	2	2	2	0.0678284	GO:0046498	BP	S-adenosylhomocysteine metabolic process	1	2	3	5	0.0644701
GO:0042341	BP	cyanogenic glycoside metabolic process	4	0	4	7	0.0565813	GO:0080083	MF	beta-gentiobiose beta-glucosidase activity	1	2	3	4	0.0683387	GO:0009501	CC	amyloplast	5	2	7	15	0.0688209	GO:0090322	BP	regulation of superoxide metabolic process	2	1	3	5	0.0644701
GO:0050898	BP	nitrile metabolic process	4	0	4	7	0.0565813	GO:1903506	BP	regulation of nucleic acid-templated transcription	159	262	421	1435	0.0688118	GO:0009268	BP	response to pH	2	4	6	12	0.0689163	GO:0097577	BP	sequestering of iron ion	2	1	3	5	0.0644701
GO:0051782	BP	negative regulation of cell division	4	0	4	7	0.0565813	GO:2001141	BP	regulation of RNA biosynthetic process	159	262	421	1435	0.0688118	GO:0043476	BP	pigment accumulation	4	2	6	12	0.0689163	GO:1901038	BP	cyanidin 3-O-glucoside metabolic process	3	0	3	5	0.0644701
GO:0055071	BP	manganese ion homeostasis	1	3	4	7	0.0565813	GO:0015291	MF	secondary active transmembrane transporter activity	19	21	40	116	0.0689689	GO:0009166	BP	nucleotide catabolic process	9	10	19	52	0.0693555	GO:1901804	BP	beta-glucoside metabolic process	3	0	3	5	0.0644701
GO:0080028	BP	nitrile biosynthetic process	4	0	4	7	0.0565813	GO:0009664	BP	plant-type cell wall organization	4	29	33	94	0.0690622	GO:0006185	BP	dGDP biosynthetic process	1	1	2	2	0.0696724	GO:1901806	BP	beta-glucoside biosynthetic process	3	0	3	5	0.0644701
GO:2000068	BP	regulation of defense response to insect	3	1	4	7	0.0565813	GO:0046496	BP	nicotinamide nucleotide metabolic process	11	17	28	78	0.0692193	GO:0006548	BP	histidine catabolic process	2	0	2	2	0.0696724	GO:1903352	BP	L-ornithine transmembrane transport	1	2	3	5	0.0644701
GO:0004057	MF	arginyltransferase activity	2	0	2	2	0.056681	GO:0006829	BP	zinc ion transport	1	7	8	17	0.069446	GO:0006597	BP	spermine biosynthetic process	0	2	2	2	0.0696724	GO:1904424	BP	regulation of GTP binding	3	0	3	5	0.0644701
GO:0004142	MF	diacylglycerol cholinephosphotransferase activity	0	2	2	2	0.056681	GO:0030246	MF	carbohydrate binding	8	16	24	65	0.0697073	GO:0006642	BP	triglyceride mobilization	2	0	2	2	0.0696724	GO:1904426	BP	positive regulation of GTP binding	3	0	3	5	0.0644701
GO:0004420	MF	hydroxymethylglutaryl-CoA reductase (NADPH) activity	2	0	2	2	0.056681	GO:0000413	BP	protein peptidyl-prolyl isomerization	11	9	20	53	0.0715526	GO:0006657	BP	CDP-choline pathway	2	0	2	2	0.0696724	GO:1904475	BP	regulation of small GTPase binding	3	0	3	5	0.0644701
GO:0004489	MF	methylenetetrahydrofolate reductase (NAD(P)H) activity	1	1	2	2	0.056681	GO:0006754	BP	ATP biosynthetic process	9	11	20	53	0.0715526	GO:0008215	BP	spermine metabolic process	0	2	2	2	0.0696724	GO:1904477	BP	positive regulation of small GTPase binding	3	0	3	5	0.0644701
GO:0009044	MF	xylan 1,4-beta-xylosidase activity	1	1	2	2	0.056681	GO:0010007	CC	magnesium chelatase complex	0	2	2	2	0.0717747	GO:0009136	BP	purine nucleoside diphosphate biosynthetic process	1	1	2	2	0.0696724	GO:1905097	BP	regulation of guanyl-nucleotide exchange factor activity	3	0	3	5	0.0644701
GO:0015207	MF	adenine transmembrane transporter activity	1	1	2	2	0.056681	GO:0034098	CC	VCP-NPL4-UFD1 AAA ATPase complex	1	1	2	2	0.0717747	GO:0009153	BP	purine deoxyribonucleotide biosynthetic process	1	1	2	2	0.0696724	GO:1905099	BP	positive regulation of guanyl-nucleotide exchange factor activity	3	0	3	5	0.0644701
GO:0015208	MF	guanine transmembrane transporter activity	1	1	2	2	0.056681	GO:0036501	CC	UFD1-NPL4 complex	1	1	2	2	0.0717747	GO:0009170	BP	purine deoxyribonucleoside monophosphate metabolic process	1	1	2	2	0.0696724	GO:2001106	BP	regulation of Rho guanyl-nucleotide exchange factor activity	3	0	3	5	0.0644701
GO:0016207	MF	4-coumarate-CoA ligase activity	0	2	2	2	0.056681	GO:0042588	CC	zymogen granule	1	1	2	2	0.0717747	GO:0009180	BP	purine ribonucleoside diphosphate biosynthetic process	1	1	2	2	0.0696724	GO:2001108	BP	positive regulation of Rho guanyl-nucleotide exchange factor activity	3	0	3	5	0.0644701
GO:0016500	MF	protein-hormone receptor activity	0	2	2	2	0.056681	GO:0042589	CC	zymogen granule membrane	1	1	2	2	0.0717747	GO:0009182	BP	purine deoxyribonucleoside diphosphate metabolic process	1	1	2	2	0.0696724	GO:0048467	BP	gynoecium development	18	5	23	81	0.0648209
GO:0016621	MF	cinnamoyl-CoA reductase activity	1	1	2	2	0.056681	GO:0043296	CC	apical junction complex	1	1	2	2	0.0717747	GO:0009183	BP	purine deoxyribonucleoside diphosphate biosynthetic process	1	1	2	2	0.0696724	GO:0016209	MF	antioxidant activity	20	2	22	76	0.0651777
GO:0016730	MF	oxidoreductase activity, acting on iron-sulfur proteins as donors	1	1	2	2	0.056681	GO:0045111	CC	intermediate filament cytoskeleton	2	0	2	2	0.0717747	GO:0009188	BP	ribonucleoside diphosphate biosynthetic process	1	1	2	2	0.0696724	GO:0000038	BP	very long-chain fatty acid metabolic process	10	1	11	33	0.0651937
GO:0030409	MF	glutamate formimidoyltransferase activity	0	2	2	2	0.056681	GO:0003727	MF	single-stranded RNA binding	11	11	22	59	0.0726674	GO:0009866	BP	induced systemic resistance, ethylene mediated signaling pathway	1	1	2	2	0.0696724	GO:0009312	BP	oligosaccharide biosynthetic process	8	3	11	33	0.0651937
GO:0030412	MF	formimidoyltetrahydrofolate cyclodeaminase activity	0	2	2	2	0.056681	GO:0016859	MF	cis-trans isomerase activity	11	11	22	59	0.0726674	GO:0010028	BP	xanthophyll cycle	2	0	2	2	0.0696724	GO:0008194	MF	UDP-glycosyltransferase activity	40	7	47	181	0.0655
GO:0030943	MF	mitochondrion targeting sequence binding	1	1	2	2	0.056681	GO:0010189	BP	vitamin E biosynthetic process	2	3	5	9	0.0728107	GO:0010161	BP	red light signaling pathway	2	0	2	2	0.0696724	GO:0035251	MF	UDP-glucosyltransferase activity	28	7	35	130	0.0657572
GO:0036374	MF	glutathione hydrolase activity	0	2	2	2	0.056681	GO:0034332	BP	adherens junction organization	3	2	5	9	0.0728107	GO:0010254	BP	nectary development	2	0	2	2	0.0696724	GO:0000064	MF	L-ornithine transmembrane transporter activity	1	2	3	5	0.0666705
GO:0042586	MF	peptide deformylase activity	0	2	2	2	0.056681	GO:0042360	BP	vitamin E metabolic process	2	3	5	9	0.0728107	GO:0010270	BP	photosystem II oxygen evolving complex assembly	2	0	2	2	0.0696724	GO:0005199	MF	structural constituent of cell wall	3	0	3	5	0.0666705
GO:0043879	MF	glycolate transmembrane transporter activity	1	1	2	2	0.056681	GO:0019359	BP	nicotinamide nucleotide biosynthetic process	9	10	19	50	0.0729273	GO:0010372	BP	positive regulation of gibberellin biosynthetic process	0	2	2	2	0.0696724	GO:0009927	MF	histidine phosphotransfer kinase activity	3	0	3	5	0.0666705
GO:0045430	MF	chalcone isomerase activity	0	2	2	2	0.056681	GO:0019722	BP	calcium-mediated signaling	4	22	26	72	0.0730444	GO:0010432	BP	bract development	2	0	2	2	0.0696724	GO:0015665	MF	alcohol transmembrane transporter activity	1	2	3	5	0.0666705
GO:0045486	MF	naringenin 3-dioxygenase activity	0	2	2	2	0.056681	GO:0009070	BP	serine family amino acid biosynthetic process	3	6	9	20	0.0733705	GO:0010433	BP	bract morphogenesis	2	0	2	2	0.0696724	GO:0016801	MF	hydrolase activity, acting on ether bonds	1	2	3	5	0.0666705
GO:0045548	MF	phenylalanine ammonia-lyase activity	0	2	2	2	0.056681	GO:0009880	BP	embryonic pattern specification	3	6	9	20	0.0733705	GO:0010434	BP	bract formation	2	0	2	2	0.0696724	GO:0031210	MF	phosphatidylcholine binding	0	3	3	5	0.0666705
GO:0045552	MF	dihydrokaempferol 4-reductase activity	0	2	2	2	0.056681	GO:2000031	BP	regulation of salicylic acid mediated signaling pathway	5	4	9	20	0.0733705	GO:0015883	BP	FAD transport	1	1	2	2	0.0696724	GO:0047213	MF	anthocyanidin 3-O-glucosyltransferase activity	3	0	3	5	0.0666705
GO:0046556	MF	alpha-L-arabinofuranosidase activity	1	1	2	2	0.056681	GO:0004130	MF	cytochrome-c peroxidase activity	2	3	5	9	0.0745419	GO:0016080	BP	synaptic vesicle targeting	0	2	2	2	0.0696724	GO:0050997	MF	quaternary ammonium group binding	0	3	3	5	0.0666705
GO:0047617	MF	acyl-CoA hydrolase activity	1	1	2	2	0.056681	GO:0010305	BP	leaf vascular tissue pattern formation	9	8	17	44	0.0754098	GO:0016081	BP	synaptic vesicle docking	0	2	2	2	0.0696724	GO:0080059	MF	flavonol 3-O-arabinosyltransferase activity	3	0	3	5	0.0666705
GO:0048040	MF	UDP-glucuronate decarboxylase activity	1	1	2	2	0.056681	GO:0003755	MF	peptidyl-prolyl cis-trans isomerase activity	11	9	20	53	0.0754911	GO:0019695	BP	choline metabolic process	1	1	2	2	0.0696724	GO:0042542	BP	response to hydrogen peroxide	11	10	21	73	0.0667353
GO:0052692	MF	raffinose alpha-galactosidase activity	2	0	2	2	0.056681	GO:0010162	BP	seed dormancy process	5	5	10	23	0.0758733	GO:0030203	BP	glycosaminoglycan metabolic process	1	1	2	2	0.0696724	GO:0016872	MF	intramolecular lyase activity	3	1	4	8	0.0668529
GO:0070003	MF	threonine-type peptidase activity	0	2	2	2	0.056681	GO:0022611	BP	dormancy process	5	5	10	23	0.0758733	GO:0030491	BP	heteroduplex formation	2	0	2	2	0.0696724	GO:0019840	MF	isoprenoid binding	3	1	4	8	0.0668529
GO:0090448	MF	glucosinolate:proton symporter activity	1	1	2	2	0.056681	GO:0010252	BP	auxin homeostasis	3	13	16	41	0.0764543	GO:0030718	BP	germ-line stem cell population maintenance	2	0	2	2	0.0696724	GO:0120013	MF	lipid transfer activity	0	4	4	8	0.0668529
GO:0016701	MF	oxidoreductase activity, acting on single donors with incorporation of molecular oxygen	4	5	9	22	0.0567149	GO:0002164	BP	larval development	1	1	2	2	0.0766142	GO:0031204	BP	post-translational protein targeting to membrane, translocation	0	2	2	2	0.0696724	GO:0016747	MF	acyltransferase activity, transferring groups other than amino-acyl groups	35	11	46	177	0.0670299
GO:0061135	MF	endopeptidase regulator activity	8	1	9	22	0.0567149	GO:0002753	BP	cytoplasmic pattern recognition receptor signaling pathway	1	1	2	2	0.0766142	GO:0031441	BP	negative regulation of mRNA 3'-end processing	0	2	2	2	0.0696724	GO:0005984	BP	disaccharide metabolic process	9	3	12	37	0.0671328
GO:0048437	BP	floral organ development	30	37	67	240	0.0567708	GO:0006642	BP	triglyceride mobilization	0	2	2	2	0.0766142	GO:0032790	BP	ribosome disassembly	1	1	2	2	0.0696724	GO:0009789	BP	positive regulation of abscisic acid-activated signaling pathway	8	4	12	37	0.0671328
GO:0016137	BP	glycoside metabolic process	5	2	7	16	0.0580126	GO:0009413	BP	response to flooding	1	1	2	2	0.0766142	GO:0033211	BP	adiponectin-activated signaling pathway	2	0	2	2	0.0696724	GO:1901421	BP	positive regulation of response to alcohol	8	4	12	37	0.0671328
GO:0072488	BP	ammonium transmembrane transport	1	6	7	16	0.0580126	GO:0009443	BP	pyridoxal 5'-phosphate salvage	0	2	2	2	0.0766142	GO:0033522	BP	histone H2A ubiquitination	0	2	2	2	0.0696724	GO:1905959	BP	positive regulation of cellular response to alcohol	8	4	12	37	0.0671328
GO:0015932	MF	nucleobase-containing compound transmembrane transporter activity	5	7	12	32	0.0581847	GO:0010028	BP	xanthophyll cycle	0	2	2	2	0.0766142	GO:0033530	BP	raffinose metabolic process	0	2	2	2	0.0696724	GO:0060918	BP	auxin transport	22	5	27	98	0.0674848
GO:0080022	BP	primary root development	7	6	13	36	0.058524	GO:0010595	BP	positive regulation of endothelial cell migration	2	0	2	2	0.0766142	GO:0034436	BP	glycoprotein transport	1	1	2	2	0.0696724	GO:0002229	BP	defense response to oomycetes	15	5	20	69	0.0675741
GO:0090567	BP	reproductive shoot system development	51	71	122	460	0.0596389	GO:0016080	BP	synaptic vesicle targeting	1	1	2	2	0.0766142	GO:0034484	BP	raffinose catabolic process	0	2	2	2	0.0696724	GO:0050793	BP	regulation of developmental process	105	64	169	733	0.068636
GO:0004864	MF	protein phosphatase inhibitor activity	1	3	4	7	0.0600345	GO:0016081	BP	synaptic vesicle docking	1	1	2	2	0.0766142	GO:0035344	BP	hypoxanthine transport	1	1	2	2	0.0696724	GO:0120254	BP	olefinic compound metabolic process	18	8	26	94	0.0688863
GO:0005432	MF	calcium:sodium antiporter activity	3	1	4	7	0.0600345	GO:0019367	BP	fatty acid elongation, saturated fatty acid	0	2	2	2	0.0766142	GO:0035350	BP	FAD transmembrane transport	1	1	2	2	0.0696724	GO:0045995	BP	regulation of embryonic development	8	6	14	45	0.0691765
GO:0016647	MF	oxidoreductase activity, acting on the CH-NH group of donors, oxygen as acceptor	2	2	4	7	0.0600345	GO:0019368	BP	fatty acid elongation, unsaturated fatty acid	0	2	2	2	0.0766142	GO:0036099	BP	female germ-line stem cell population maintenance	2	0	2	2	0.0696724	GO:0010101	BP	post-embryonic root morphogenesis	10	7	17	57	0.0693389
GO:0052662	MF	zeaxanthin epoxidase activity	3	1	4	7	0.0600345	GO:0031441	BP	negative regulation of mRNA 3'-end processing	2	0	2	2	0.0766142	GO:0042173	BP	regulation of sporulation resulting in formation of a cellular spore	0	2	2	2	0.0696724	GO:0003333	BP	amino acid transmembrane transport	8	8	16	53	0.069565
GO:0015605	MF	organophosphate ester transmembrane transporter activity	4	4	8	19	0.0601709	GO:0031532	BP	actin cytoskeleton reorganization	2	0	2	2	0.0766142	GO:0042425	BP	choline biosynthetic process	1	1	2	2	0.0696724	GO:0006865	BP	amino acid transport	8	8	16	53	0.069565
GO:0016832	MF	aldehyde-lyase activity	5	3	8	19	0.0601709	GO:0032026	BP	response to magnesium ion	1	1	2	2	0.0766142	GO:0043243	BP	positive regulation of protein-containing complex disassembly	1	1	2	2	0.0696724	GO:0019318	BP	hexose metabolic process	12	4	16	53	0.069565
GO:0008272	BP	sulfate transport	2	4	6	13	0.0603083	GO:0032459	BP	regulation of protein oligomerization	1	1	2	2	0.0766142	GO:0043686	BP	co-translational protein modification	2	0	2	2	0.0696724	GO:0008324	MF	cation transmembrane transporter activity	48	19	67	269	0.0714774
GO:0009554	BP	megasporogenesis	5	1	6	13	0.0603083	GO:0032461	BP	positive regulation of protein oligomerization	1	1	2	2	0.0766142	GO:0043937	BP	regulation of sporulation	0	2	2	2	0.0696724	GO:0000097	BP	sulfur amino acid biosynthetic process	3	3	6	15	0.0722632
GO:0009963	BP	positive regulation of flavonoid biosynthetic process	1	5	6	13	0.0603083	GO:0032480	BP	negative regulation of type I interferon production	1	1	2	2	0.0766142	GO:0044805	BP	late nucleophagy	1	1	2	2	0.0696724	GO:0009694	BP	jasmonic acid metabolic process	7	2	9	26	0.0735498
GO:0044347	BP	cell wall polysaccharide catabolic process	1	5	6	13	0.0603083	GO:0033530	BP	raffinose metabolic process	2	0	2	2	0.0766142	GO:0046054	BP	dGMP metabolic process	1	1	2	2	0.0696724	GO:0032104	BP	regulation of response to extracellular stimulus	4	5	9	26	0.0735498
GO:0046460	BP	neutral lipid biosynthetic process	4	2	6	13	0.0603083	GO:0034205	BP	amyloid-beta formation	1	1	2	2	0.0766142	GO:0046060	BP	dATP metabolic process	1	1	2	2	0.0696724	GO:0032107	BP	regulation of response to nutrient levels	4	5	9	26	0.0735498
GO:0046463	BP	acylglycerol biosynthetic process	4	2	6	13	0.0603083	GO:0034484	BP	raffinose catabolic process	2	0	2	2	0.0766142	GO:0046066	BP	dGDP metabolic process	1	1	2	2	0.0696724	GO:0072348	BP	sulfur compound transport	8	1	9	26	0.0735498
GO:0048354	BP	mucilage biosynthetic process involved in seed coat development	0	6	6	13	0.0603083	GO:0034625	BP	fatty acid elongation, monounsaturated fatty acid	0	2	2	2	0.0766142	GO:0046136	BP	positive regulation of vitamin metabolic process	1	1	2	2	0.0696724	GO:0006793	BP	phosphorus metabolic process	217	87	304	1360	0.0736295
GO:0009260	BP	ribonucleotide biosynthetic process	11	19	30	98	0.0603775	GO:0034626	BP	fatty acid elongation, polyunsaturated fatty acid	0	2	2	2	0.0766142	GO:0046437	BP	D-amino acid biosynthetic process	1	1	2	2	0.0696724	GO:0009926	BP	auxin polar transport	18	4	22	78	0.0743309
GO:0046390	BP	ribose phosphate biosynthetic process	11	19	30	98	0.0603775	GO:0035344	BP	hypoxanthine transport	1	1	2	2	0.0766142	GO:0046711	BP	GDP biosynthetic process	1	1	2	2	0.0696724	GO:0098656	BP	anion transmembrane transport	36	21	57	229	0.0758972
GO:0005978	BP	glycogen biosynthetic process	1	4	5	10	0.0606235	GO:0035964	BP	COPI-coated vesicle budding	1	1	2	2	0.0766142	GO:0050650	BP	chondroitin sulfate proteoglycan biosynthetic process	2	0	2	2	0.0696724	GO:0008061	MF	chitin binding	2	4	6	15	0.0761606
GO:0006740	BP	NADPH regeneration	2	3	5	10	0.0606235	GO:0039528	BP	cytoplasmic pattern recognition receptor signaling pathway in response to virus	1	1	2	2	0.0766142	GO:0050654	BP	chondroitin sulfate proteoglycan metabolic process	2	0	2	2	0.0696724	GO:0009922	MF	fatty acid elongase activity	5	1	6	15	0.0761606
GO:0009938	BP	negative regulation of gibberellic acid mediated signaling pathway	3	2	5	10	0.0606235	GO:0039529	BP	RIG-I signaling pathway	1	1	2	2	0.0766142	GO:0051764	BP	actin crosslink formation	2	0	2	2	0.0696724	GO:0008238	MF	exopeptidase activity	11	5	16	53	0.0764703
GO:0010923	BP	negative regulation of phosphatase activity	2	3	5	10	0.0606235	GO:0039531	BP	regulation of viral-induced cytoplasmic pattern recognition receptor signaling pathway	1	1	2	2	0.0766142	GO:0052805	BP	imidazole-containing compound catabolic process	2	0	2	2	0.0696724	GO:0000910	BP	cytokinesis	21	5	26	95	0.0767725
GO:0035305	BP	negative regulation of dephosphorylation	2	3	5	10	0.0606235	GO:0039532	BP	negative regulation of viral-induced cytoplasmic pattern recognition receptor signaling pathway	1	1	2	2	0.0766142	GO:0055090	BP	acylglycerol homeostasis	2	0	2	2	0.0696724	GO:0071398	BP	cellular response to fatty acid	20	5	25	91	0.0784757
GO:0043478	BP	pigment accumulation in response to UV light	1	4	5	10	0.0606235	GO:0039535	BP	regulation of RIG-I signaling pathway	1	1	2	2	0.0766142	GO:0060858	BP	vesicle-mediated transport involved in floral organ abscission	0	2	2	2	0.0696724	GO:0048438	BP	floral whorl development	28	20	48	190	0.0788064
GO:0043479	BP	pigment accumulation in tissues in response to UV light	1	4	5	10	0.0606235	GO:0039536	BP	negative regulation of RIG-I signaling pathway	1	1	2	2	0.0766142	GO:0061806	BP	regulation of DNA recombination at centromere	2	0	2	2	0.0696724	GO:0010769	BP	regulation of cell morphogenesis involved in differentiation	8	3	11	34	0.0789408
GO:0043480	BP	pigment accumulation in tissues	1	4	5	10	0.0606235	GO:0042982	BP	amyloid precursor protein metabolic process	1	1	2	2	0.0766142	GO:0070131	BP	positive regulation of mitochondrial translation	2	0	2	2	0.0696724	GO:0048443	BP	stamen development	13	16	29	108	0.0792957
GO:0043481	BP	anthocyanin accumulation in tissues in response to UV light	1	4	5	10	0.0606235	GO:0042987	BP	amyloid precursor protein catabolic process	1	1	2	2	0.0766142	GO:0070141	BP	response to UV-A	1	1	2	2	0.0696724	GO:0048466	BP	androecium development	13	16	29	108	0.0792957
GO:0050691	BP	regulation of defense response to virus by host	1	4	5	10	0.0606235	GO:0045879	BP	negative regulation of smoothened signaling pathway	0	2	2	2	0.0766142	GO:0070178	BP	D-serine metabolic process	1	1	2	2	0.0696724	GO:0005215	MF	transporter activity	125	53	178	769	0.079688
GO:1901403	BP	positive regulation of tetrapyrrole metabolic process	2	3	5	10	0.0606235	GO:0046136	BP	positive regulation of vitamin metabolic process	1	1	2	2	0.0766142	GO:0070179	BP	D-serine biosynthetic process	1	1	2	2	0.0696724	GO:0010016	BP	shoot system morphogenesis	34	16	50	199	0.0801686
GO:1901957	BP	regulation of cutin biosynthetic process	1	4	5	10	0.0606235	GO:0046437	BP	D-amino acid biosynthetic process	1	1	2	2	0.0766142	GO:0070328	BP	triglyceride homeostasis	2	0	2	2	0.0696724	GO:0010218	BP	response to far red light	9	3	12	38	0.0802563
GO:0003755	MF	peptidyl-prolyl cis-trans isomerase activity	9	9	18	53	0.0611096	GO:0050650	BP	chondroitin sulfate proteoglycan biosynthetic process	0	2	2	2	0.0766142	GO:0071491	BP	cellular response to red light	2	0	2	2	0.0696724	GO:0009825	BP	multidimensional cell growth	11	2	13	42	0.0809424
GO:0003774	MF	cytoskeletal motor activity	4	14	18	53	0.0611096	GO:0050654	BP	chondroitin sulfate proteoglycan metabolic process	0	2	2	2	0.0766142	GO:0071492	BP	cellular response to UV-A	1	1	2	2	0.0696724	GO:0015695	BP	organic cation transport	5	2	7	19	0.0811357
GO:0010229	BP	inflorescence development	2	8	10	26	0.0616831	GO:0051489	BP	regulation of filopodium assembly	2	0	2	2	0.0766142	GO:0090408	BP	phloem nitrate loading	1	1	2	2	0.0696724	GO:0035725	BP	sodium ion transmembrane transport	4	3	7	19	0.0811357
GO:0009145	BP	purine nucleoside triphosphate biosynthetic process	9	9	18	54	0.0621729	GO:0051491	BP	positive regulation of filopodium assembly	2	0	2	2	0.0766142	GO:0090449	BP	phloem glucosinolate loading	1	1	2	2	0.0696724	GO:0048359	BP	mucilage metabolic process involved in seed coat development	7	0	7	19	0.0811357
GO:0009206	BP	purine ribonucleoside triphosphate biosynthetic process	9	9	18	54	0.0621729	GO:0062207	BP	regulation of pattern recognition receptor signaling pathway	1	1	2	2	0.0766142	GO:0097339	BP	glycolate transmembrane transport	1	1	2	2	0.0696724	GO:1900057	BP	positive regulation of leaf senescence	5	2	7	19	0.0811357
GO:0008266	MF	poly(U) RNA binding	2	5	7	16	0.063164	GO:0070141	BP	response to UV-A	1	1	2	2	0.0766142	GO:0098702	BP	adenine import across plasma membrane	1	1	2	2	0.0696724	GO:1905623	BP	positive regulation of leaf development	5	2	7	19	0.0811357
GO:0008519	MF	ammonium transmembrane transporter activity	1	6	7	16	0.063164	GO:0070178	BP	D-serine metabolic process	1	1	2	2	0.0766142	GO:0098710	BP	guanine import across plasma membrane	1	1	2	2	0.0696724	GO:0042538	BP	hyperosmotic salinity response	11	3	14	46	0.0811449
GO:0019005	CC	SCF ubiquitin ligase complex	8	5	13	37	0.0639987	GO:0070179	BP	D-serine biosynthetic process	1	1	2	2	0.0766142	GO:0098721	BP	uracil import across plasma membrane	1	1	2	2	0.0696724	GO:0010015	BP	root morphogenesis	41	25	66	270	0.081654
GO:0046677	BP	response to antibiotic	34	51	85	313	0.0643794	GO:0071286	BP	cellular response to magnesium ion	1	1	2	2	0.0766142	GO:1900364	BP	negative regulation of mRNA polyadenylation	0	2	2	2	0.0696724	GO:0006555	BP	methionine metabolic process	1	4	5	12	0.0840184
GO:0009312	BP	oligosaccharide biosynthetic process	4	8	12	33	0.0644202	GO:0071391	BP	cellular response to estrogen stimulus	2	0	2	2	0.0766142	GO:1900384	BP	regulation of flavonol biosynthetic process	2	0	2	2	0.0696724	GO:0090333	BP	regulation of stomatal closure	4	1	5	12	0.0840184
GO:0051495	BP	positive regulation of cytoskeleton organization	6	6	12	33	0.0644202	GO:0071492	BP	cellular response to UV-A	1	1	2	2	0.0766142	GO:1900866	BP	glycolate transport	1	1	2	2	0.0696724	GO:0009986	CC	cell surface	8	2	10	32	0.0842749
GO:0140115	BP	export across plasma membrane	5	7	12	33	0.0644202	GO:0071569	BP	protein ufmylation	1	1	2	2	0.0766142	GO:1901349	BP	glucosinolate transport	1	1	2	2	0.0696724	GO:0016746	MF	acyltransferase activity	36	13	49	193	0.0846358
GO:0009962	BP	regulation of flavonoid biosynthetic process	3	11	14	40	0.0648372	GO:0071836	BP	nectar secretion	1	1	2	2	0.0766142	GO:1901881	BP	positive regulation of protein depolymerization	1	1	2	2	0.0696724	GO:0009723	BP	response to ethylene	25	23	48	191	0.0847602
GO:0008810	MF	cellulase activity	2	3	5	10	0.0649017	GO:0072708	BP	response to sorbitol	0	2	2	2	0.0766142	GO:1903716	BP	guanine transmembrane transport	1	1	2	2	0.0696724	GO:0016878	MF	acid-thiol ligase activity	6	1	7	19	0.0858713
GO:0048440	BP	carpel development	8	14	22	69	0.0664536	GO:0080148	BP	negative regulation of response to water deprivation	0	2	2	2	0.0766142	GO:1904245	BP	regulation of polynucleotide adenylyltransferase activity	0	2	2	2	0.0696724	GO:0009744	BP	response to sucrose	10	10	20	71	0.0868487
GO:0016791	MF	phosphatase activity	20	28	48	165	0.0670401	GO:0090042	BP	tubulin deacetylation	1	1	2	2	0.0766142	GO:1904247	BP	positive regulation of polynucleotide adenylyltransferase activity	0	2	2	2	0.0696724	GO:0034285	BP	response to disaccharide	10	10	20	71	0.0868487
GO:0051552	BP	flavone metabolic process	0	9	9	23	0.0673003	GO:0090408	BP	phloem nitrate loading	1	1	2	2	0.0766142	GO:1904965	BP	regulation of vitamin E biosynthetic process	1	1	2	2	0.0696724	GO:0010162	BP	seed dormancy process	5	3	8	23	0.0869779
GO:0051553	BP	flavone biosynthetic process	0	9	9	23	0.0673003	GO:0090449	BP	phloem glucosinolate loading	1	1	2	2	0.0766142	GO:1904966	BP	positive regulation of vitamin E biosynthetic process	1	1	2	2	0.0696724	GO:0022611	BP	dormancy process	5	3	8	23	0.0869779
GO:0016645	MF	oxidoreductase activity, acting on the CH-NH group of donors	4	6	10	26	0.0684948	GO:0097339	BP	glycolate transmembrane transport	1	1	2	2	0.0766142	GO:1990359	BP	stress response to zinc ion	1	1	2	2	0.0696724	GO:0072505	BP	divalent inorganic anion homeostasis	4	4	8	23	0.0869779
GO:0016713	MF	oxidoreductase activity, acting on paired donors, with incorporation or reduction of molecular oxygen, reduced iron-sulfur protein as one donor, and incorporation of one atom of oxygen	4	6	10	26	0.0684948	GO:0098702	BP	adenine import across plasma membrane	1	1	2	2	0.0766142	GO:1990532	BP	stress response to nickel ion	1	1	2	2	0.0696724	GO:1905392	BP	plant organ morphogenesis	64	34	98	415	0.0875356
GO:0061134	MF	peptidase regulator activity	8	2	10	26	0.0684948	GO:0098710	BP	guanine import across plasma membrane	1	1	2	2	0.0766142	GO:0071367	BP	cellular response to brassinosteroid stimulus	13	13	26	75	0.0696882	GO:0010294	MF	abscisic acid glucosyltransferase activity	4	1	5	12	0.0879485
GO:0006165	BP	nucleoside diphosphate phosphorylation	7	10	17	51	0.0686223	GO:0098721	BP	uracil import across plasma membrane	1	1	2	2	0.0766142	GO:0015630	CC	microtubule cytoskeleton	47	17	64	208	0.0700517	GO:0030247	MF	polysaccharide binding	9	6	15	50	0.0884825
GO:0042545	BP	cell wall modification	6	11	17	51	0.0686223	GO:0120034	BP	positive regulation of plasma membrane bounded cell projection assembly	2	0	2	2	0.0766142	GO:0005871	CC	kinesin complex	11	5	16	43	0.0707233	GO:0010090	BP	trichome morphogenesis	21	3	24	88	0.0893606
GO:0048481	BP	plant ovule development	7	10	17	51	0.0686223	GO:1900364	BP	negative regulation of mRNA polyadenylation	2	0	2	2	0.0766142	GO:0000038	BP	very long-chain fatty acid metabolic process	10	3	13	33	0.0708628	GO:0097237	BP	cellular response to toxic substance	23	5	28	105	0.089655
GO:0052548	BP	regulation of endopeptidase activity	10	5	15	44	0.0705865	GO:1900384	BP	regulation of flavonol biosynthetic process	0	2	2	2	0.0766142	GO:0140115	BP	export across plasma membrane	7	6	13	33	0.0708628	GO:0065008	BP	regulation of biological quality	152	76	228	1013	0.0897522
GO:0080050	BP	regulation of seed development	8	7	15	44	0.0705865	GO:1900866	BP	glycolate transport	1	1	2	2	0.0766142	GO:0004014	MF	adenosylmethionine decarboxylase activity	0	2	2	2	0.0714306	GO:0009653	BP	anatomical structure morphogenesis	153	67	220	976	0.0900837
GO:0071466	BP	cellular response to xenobiotic stimulus	6	5	11	30	0.0709462	GO:1901349	BP	glucosinolate transport	1	1	2	2	0.0766142	GO:0004057	MF	arginyltransferase activity	0	2	2	2	0.0714306	GO:0008356	BP	asymmetric cell division	9	0	9	27	0.0907549
GO:0005984	BP	disaccharide metabolic process	4	9	13	37	0.0716001	GO:1902003	BP	regulation of amyloid-beta formation	1	1	2	2	0.0766142	GO:0004107	MF	chorismate synthase activity	1	1	2	2	0.0714306	GO:0010588	BP	cotyledon vascular tissue pattern formation	8	1	9	27	0.0907549
GO:0046939	BP	nucleotide phosphorylation	7	11	18	55	0.072959	GO:1902991	BP	regulation of amyloid precursor protein catabolic process	1	1	2	2	0.0766142	GO:0004142	MF	diacylglycerol cholinephosphotransferase activity	2	0	2	2	0.0714306	GO:0009311	BP	oligosaccharide metabolic process	11	6	17	59	0.091275
GO:2000031	BP	regulation of salicylic acid mediated signaling pathway	5	3	8	20	0.073237	GO:1903716	BP	guanine transmembrane transport	1	1	2	2	0.0766142	GO:0004352	MF	glutamate dehydrogenase (NAD+) activity	0	2	2	2	0.0714306	GO:0090693	BP	plant organ senescence	22	12	34	131	0.0916278
GO:0065008	BP	regulation of biological quality	117	139	256	1013	0.0733334	GO:1904245	BP	regulation of polynucleotide adenylyltransferase activity	2	0	2	2	0.0766142	GO:0004420	MF	hydroxymethylglutaryl-CoA reductase (NADPH) activity	0	2	2	2	0.0714306	GO:0035670	BP	plant-type ovary development	11	5	16	55	0.0925107
GO:0048467	BP	gynoecium development	8	17	25	81	0.074619	GO:1904247	BP	positive regulation of polynucleotide adenylyltransferase activity	2	0	2	2	0.0766142	GO:0004489	MF	methylenetetrahydrofolate reductase (NAD(P)H) activity	1	1	2	2	0.0714306	GO:0046283	BP	anthocyanin-containing compound metabolic process	12	4	16	55	0.0925107
GO:0003700	MF	DNA-binding transcription factor activity	94	169	263	1025	0.0750636	GO:1904965	BP	regulation of vitamin E biosynthetic process	1	1	2	2	0.0766142	GO:0004512	MF	inositol-3-phosphate synthase activity	1	1	2	2	0.0714306	GO:0048825	BP	cotyledon development	15	1	16	55	0.0925107
GO:0006066	BP	alcohol metabolic process	12	23	35	119	0.07569	GO:1904966	BP	positive regulation of vitamin E biosynthetic process	1	1	2	2	0.0766142	GO:0005522	MF	profilin binding	1	1	2	2	0.0714306	GO:0090558	BP	plant epidermis development	53	19	72	299	0.0928841
GO:0045926	BP	negative regulation of growth	7	9	16	48	0.0758199	GO:2000249	BP	regulation of actin cytoskeleton reorganization	2	0	2	2	0.0766142	GO:0015207	MF	adenine transmembrane transporter activity	1	1	2	2	0.0714306	GO:0000096	BP	sulfur amino acid metabolic process	5	5	10	31	0.0930822
GO:0046031	BP	ADP metabolic process	7	9	16	48	0.0758199	GO:2000251	BP	positive regulation of actin cytoskeleton reorganization	2	0	2	2	0.0766142	GO:0015208	MF	guanine transmembrane transporter activity	1	1	2	2	0.0714306	GO:0042335	BP	cuticle development	10	0	10	31	0.0930822
GO:0052547	BP	regulation of peptidase activity	10	6	16	48	0.0758199	GO:0098662	BP	inorganic cation transmembrane transport	30	53	83	261	0.0766518	GO:0015230	MF	FAD transmembrane transporter activity	1	1	2	2	0.0714306	GO:0043401	BP	steroid hormone mediated signaling pathway	13	9	22	80	0.0935344
GO:0009791	BP	post-embryonic development	126	206	332	1330	0.077622	GO:0006820	BP	anion transport	37	51	88	278	0.077085	GO:0015616	MF	DNA translocase activity	2	0	2	2	0.0714306	GO:0071383	BP	cellular response to steroid hormone stimulus	13	9	22	80	0.0935344
GO:0010191	BP	mucilage metabolic process	1	9	10	27	0.0781681	GO:0009910	BP	negative regulation of flower development	6	9	15	38	0.0773103	GO:0016500	MF	protein-hormone receptor activity	2	0	2	2	0.0714306	GO:0048481	BP	plant ovule development	10	5	15	51	0.0935587
GO:0010469	BP	regulation of signaling receptor activity	4	8	12	34	0.0791561	GO:0010218	BP	response to far red light	6	9	15	38	0.0773103	GO:0016621	MF	cinnamoyl-CoA reductase activity	1	1	2	2	0.0714306	GO:0015075	MF	ion transmembrane transporter activity	74	31	105	443	0.0946889
GO:0006040	BP	amino sugar metabolic process	3	4	7	17	0.0793444	GO:0009851	BP	auxin biosynthetic process	7	4	11	26	0.0773454	GO:0016672	MF	oxidoreductase activity, acting on a sulfur group of donors, quinone or similar compound as acceptor	2	0	2	2	0.0714306	GO:0009809	BP	lignin biosynthetic process	10	3	13	43	0.0948373
GO:0006829	BP	zinc ion transport	1	6	7	17	0.0793444	GO:0016129	BP	phytosteroid biosynthetic process	5	6	11	26	0.0773454	GO:0016730	MF	oxidoreductase activity, acting on iron-sulfur proteins as donors	1	1	2	2	0.0714306	GO:0002764	BP	immune response-regulating signaling pathway	4	2	6	16	0.0959838
GO:0010929	BP	positive regulation of auxin mediated signaling pathway	4	3	7	17	0.0793444	GO:0072348	BP	sulfur compound transport	2	9	11	26	0.0773454	GO:0018454	MF	acetoacetyl-CoA reductase activity	2	0	2	2	0.0714306	GO:0030308	BP	negative regulation of cell growth	5	1	6	16	0.0959838
GO:0016123	BP	xanthophyll biosynthetic process	4	3	7	17	0.0793444	GO:2001023	BP	regulation of response to drug	7	4	11	26	0.0773454	GO:0030409	MF	glutamate formimidoyltransferase activity	2	0	2	2	0.0714306	GO:0090626	BP	plant epidermis morphogenesis	24	5	29	110	0.096017
GO:0016144	BP	S-glycoside biosynthetic process	5	2	7	17	0.0793444	GO:2001038	BP	regulation of cellular response to drug	7	4	11	26	0.0773454	GO:0030412	MF	formimidoyltetrahydrofolate cyclodeaminase activity	2	0	2	2	0.0714306	GO:0005793	CC	endoplasmic reticulum-Golgi intermediate compartment	3	0	3	6	0.0961578
GO:0019758	BP	glycosinolate biosynthetic process	5	2	7	17	0.0793444	GO:0001786	MF	phosphatidylserine binding	2	0	2	2	0.0775624	GO:0030943	MF	mitochondrion targeting sequence binding	1	1	2	2	0.0714306	GO:0009509	CC	chromoplast	2	1	3	6	0.0961578
GO:0019761	BP	glucosinolate biosynthetic process	5	2	7	17	0.0793444	GO:0004057	MF	arginyltransferase activity	2	0	2	2	0.0775624	GO:0033907	MF	beta-D-fucosidase activity	1	1	2	2	0.0714306	GO:1901701	BP	cellular response to oxygen-containing compound	94	48	142	618	0.0967355
GO:0045834	BP	positive regulation of lipid metabolic process	4	3	7	17	0.0793444	GO:0004489	MF	methylenetetrahydrofolate reductase (NAD(P)H) activity	1	1	2	2	0.0775624	GO:0036374	MF	glutathione hydrolase activity	2	0	2	2	0.0714306	GO:0000103	BP	sulfate assimilation	2	2	4	9	0.0969527
GO:0019863	MF	IgE binding	5	3	8	20	0.0800597	GO:0004512	MF	inositol-3-phosphate synthase activity	1	1	2	2	0.0775624	GO:0042586	MF	peptide deformylase activity	2	0	2	2	0.0714306	GO:0010271	BP	regulation of chlorophyll catabolic process	3	1	4	9	0.0969527
GO:0019865	MF	immunoglobulin binding	5	3	8	20	0.0800597	GO:0008199	MF	ferric iron binding	1	1	2	2	0.0775624	GO:0043879	MF	glycolate transmembrane transporter activity	1	1	2	2	0.0714306	GO:0019740	BP	nitrogen utilization	4	0	4	9	0.0969527
GO:0042562	MF	hormone binding	1	7	8	20	0.0800597	GO:0008883	MF	glutamyl-tRNA reductase activity	0	2	2	2	0.0775624	GO:0045174	MF	glutathione dehydrogenase (ascorbate) activity	2	0	2	2	0.0714306	GO:1901404	BP	regulation of tetrapyrrole catabolic process	3	1	4	9	0.0969527
GO:0050661	MF	NADP binding	6	2	8	20	0.0800597	GO:0009044	MF	xylan 1,4-beta-xylosidase activity	1	1	2	2	0.0775624	GO:0045486	MF	naringenin 3-dioxygenase activity	2	0	2	2	0.0714306	GO:0051716	BP	cellular response to stimulus	316	166	482	2207	0.0974051
GO:0009135	BP	purine nucleoside diphosphate metabolic process	7	10	17	52	0.0805852	GO:0015207	MF	adenine transmembrane transporter activity	1	1	2	2	0.0775624	GO:0045552	MF	dihydrokaempferol 4-reductase activity	2	0	2	2	0.0714306	GO:0071214	BP	cellular response to abiotic stimulus	32	10	42	167	0.100403
GO:0009179	BP	purine ribonucleoside diphosphate metabolic process	7	10	17	52	0.0805852	GO:0015208	MF	guanine transmembrane transporter activity	1	1	2	2	0.0775624	GO:0045703	MF	ketoreductase activity	2	0	2	2	0.0714306	GO:0104004	BP	cellular response to environmental stimulus	32	10	42	167	0.100403
GO:0009185	BP	ribonucleoside diphosphate metabolic process	7	10	17	52	0.0805852	GO:0015398	MF	high-affinity secondary active ammonium transmembrane transporter activity	0	2	2	2	0.0775624	GO:0052667	MF	phosphomethylethanolamine N-methyltransferase activity	1	1	2	2	0.0714306	GO:0015368	MF	calcium:cation antiporter activity	1	3	4	9	0.100777
GO:0006090	BP	pyruvate metabolic process	8	12	20	63	0.0806108	GO:0016207	MF	4-coumarate-CoA ligase activity	0	2	2	2	0.0775624	GO:0052692	MF	raffinose alpha-galactosidase activity	0	2	2	2	0.0714306	GO:0016405	MF	CoA-ligase activity	5	1	6	16	0.100917
GO:0015295	MF	solute:proton symporter activity	6	7	13	37	0.0806525	GO:0016621	MF	cinnamoyl-CoA reductase activity	1	1	2	2	0.0775624	GO:0070003	MF	threonine-type peptidase activity	2	0	2	2	0.0714306	GO:0022900	BP	electron transport chain	21	2	23	85	0.101705
GO:0015562	MF	efflux transmembrane transporter activity	5	8	13	37	0.0806525	GO:0033907	MF	beta-D-fucosidase activity	1	1	2	2	0.0775624	GO:0090448	MF	glucosinolate:proton symporter activity	1	1	2	2	0.0714306	GO:0031313	CC	extrinsic component of endosome membrane	0	2	2	3	0.101887
GO:0007389	BP	pattern specification process	21	49	70	257	0.0820398	GO:0036033	MF	mediator complex binding	2	0	2	2	0.0775624	GO:0062197	BP	cellular response to chemical stress	33	15	48	150	0.0720722	GO:0032585	CC	multivesicular body membrane	1	1	2	3	0.101887
GO:0080043	MF	quercetin 3-O-glucosyltransferase activity	6	24	30	99	0.0822625	GO:0042903	MF	tubulin deacetylase activity	1	1	2	2	0.0775624	GO:0009813	BP	flavonoid biosynthetic process	27	4	31	92	0.0723831	GO:0035580	CC	specific granule lumen	0	2	2	3	0.101887
GO:0080044	MF	quercetin 7-O-glucosyltransferase activity	6	24	30	99	0.0822625	GO:0043014	MF	alpha-tubulin binding	1	1	2	2	0.0775624	GO:0090066	BP	regulation of anatomical structure size	19	12	31	92	0.0723831	GO:0036449	CC	microtubule minus-end	2	0	2	3	0.101887
GO:0009513	CC	etioplast	2	1	3	5	0.083581	GO:0043879	MF	glycolate transmembrane transporter activity	1	1	2	2	0.0775624	GO:1901618	MF	organic hydroxy compound transmembrane transporter activity	3	3	6	12	0.0727077	GO:0045298	CC	tubulin complex	2	0	2	3	0.101887
GO:0009569	CC	chloroplast starch grain	0	3	3	5	0.083581	GO:0045430	MF	chalcone isomerase activity	0	2	2	2	0.0775624	GO:0071466	BP	cellular response to xenobiotic stimulus	5	7	12	30	0.0727095	GO:0070820	CC	tertiary granule	0	2	2	3	0.101887
GO:0043036	CC	starch grain	0	3	3	5	0.083581	GO:0046556	MF	alpha-L-arabinofuranosidase activity	1	1	2	2	0.0775624	GO:0019722	BP	calcium-mediated signaling	13	12	25	72	0.0729907	GO:1904724	CC	tertiary granule lumen	0	2	2	3	0.101887
GO:0010102	BP	lateral root morphogenesis	7	11	18	56	0.0849274	GO:0048040	MF	UDP-glucuronate decarboxylase activity	1	1	2	2	0.0775624	GO:0042548	BP	regulation of photosynthesis, light reaction	5	2	7	15	0.0733372	GO:0003824	MF	catalytic activity	742	294	1036	4798	0.102398
GO:0009508	CC	plastid chromosome	0	5	5	11	0.0850836	GO:0050213	MF	progesterone 5-alpha-reductase activity	1	1	2	2	0.0775624	GO:0010191	BP	mucilage metabolic process	10	1	11	27	0.0742709	GO:0009070	BP	serine family amino acid biosynthetic process	5	2	7	20	0.103288
GO:0044375	BP	regulation of peroxisome size	3	3	6	14	0.0852893	GO:0052692	MF	raffinose alpha-galactosidase activity	2	0	2	2	0.0775624	GO:0010029	BP	regulation of seed germination	11	10	21	59	0.0752377	GO:0048640	BP	negative regulation of developmental growth	6	1	7	20	0.103288
GO:0048830	BP	adventitious root development	2	4	6	14	0.0852893	GO:0090448	MF	glucosinolate:proton symporter activity	1	1	2	2	0.0775624	GO:0016903	MF	oxidoreductase activity, acting on the aldehyde or oxo group of donors	8	6	14	36	0.0752449	GO:2000031	BP	regulation of salicylic acid mediated signaling pathway	4	3	7	20	0.103288
GO:0016702	MF	oxidoreductase activity, acting on single donors with incorporation of molecular oxygen, incorporation of two atoms of oxygen	2	5	7	17	0.0860407	GO:0009152	BP	purine ribonucleotide biosynthetic process	10	19	29	82	0.0775879	GO:0003013	BP	circulatory system process	10	7	17	46	0.0753219	GO:0098655	BP	cation transmembrane transport	55	21	76	319	0.103647
GO:0050403	MF	trans-zeatin O-beta-D-glucosyltransferase activity	1	6	7	17	0.0860407	GO:0010315	BP	auxin export across the plasma membrane	4	8	12	29	0.0780576	GO:0031365	BP	N-terminal protein amino acid modification	8	0	8	18	0.0753642	GO:0048545	BP	response to steroid hormone	13	9	22	81	0.104241
GO:0050502	MF	cis-zeatin O-beta-D-glucosyltransferase activity	1	6	7	17	0.0860407	GO:0003714	MF	transcription corepressor activity	1	9	10	23	0.0786342	GO:0051261	BP	protein depolymerization	7	3	10	24	0.0753992	GO:0009626	BP	plant-type hypersensitive response	21	8	29	111	0.105188
GO:0140828	MF	metal cation:monoatomic cation antiporter activity	6	1	7	17	0.0860407	GO:0008422	MF	beta-glucosidase activity	3	7	10	23	0.0786342	GO:0002213	BP	defense response to insect	5	4	9	21	0.0758751	GO:0005261	MF	cation channel activity	19	2	21	76	0.106036
GO:0009690	BP	cytokinin metabolic process	3	6	9	24	0.0861521	GO:0009501	CC	amyloplast	2	5	7	15	0.0786469	GO:0001101	BP	response to acid chemical	153	136	289	1021	0.0777403	GO:0042626	MF	ATPase-coupled transmembrane transporter activity	30	6	36	140	0.108284
GO:0006026	BP	aminoglycan catabolic process	1	2	3	5	0.0872164	GO:0007267	BP	cell-cell signaling	6	22	28	79	0.0798711	GO:0008061	MF	chitin binding	1	6	7	15	0.0777475	GO:0050734	MF	hydroxycinnamoyltransferase activity	6	1	7	20	0.109052
GO:0006598	BP	polyamine catabolic process	2	1	3	5	0.0872164	GO:0019362	BP	pyridine nucleotide metabolic process	11	17	28	79	0.0798711	GO:0009922	MF	fatty acid elongase activity	7	0	7	15	0.0777475	GO:0006012	BP	galactose metabolic process	2	1	3	6	0.10932
GO:0006751	BP	glutathione catabolic process	0	3	3	5	0.0872164	GO:0042646	CC	plastid nucleoid	4	8	12	30	0.0801001	GO:0015101	MF	organic cation transmembrane transporter activity	4	3	7	15	0.0777475	GO:0006022	BP	aminoglycan metabolic process	1	2	3	6	0.10932
GO:0009712	BP	catechol-containing compound metabolic process	2	1	3	5	0.0872164	GO:0016645	MF	oxidoreductase activity, acting on the CH-NH group of donors	4	7	11	26	0.080314	GO:0046915	MF	transition metal ion transmembrane transporter activity	7	5	12	30	0.0788203	GO:0006071	BP	glycerol metabolic process	3	0	3	6	0.10932
GO:0009713	BP	catechol-containing compound biosynthetic process	2	1	3	5	0.0872164	GO:0016705	MF	oxidoreductase activity, acting on paired donors, with incorporation or reduction of molecular oxygen	18	41	59	180	0.0814181	GO:0046910	MF	pectinesterase inhibitor activity	10	1	11	27	0.0801693	GO:0007231	BP	osmosensory signaling pathway	3	0	3	6	0.10932
GO:0009801	BP	cinnamic acid ester metabolic process	2	1	3	5	0.0872164	GO:0009925	CC	basal plasma membrane	2	8	10	24	0.0822013	GO:1901682	MF	sulfur compound transmembrane transporter activity	3	8	11	27	0.0801693	GO:0010258	BP	NADH dehydrogenase complex (plastoquinone) assembly	3	0	3	6	0.10932
GO:0009802	BP	cinnamic acid ester biosynthetic process	2	1	3	5	0.0872164	GO:0016323	CC	basolateral plasma membrane	2	8	10	24	0.0822013	GO:0015298	MF	solute:cation antiporter activity	2	6	8	18	0.0802712	GO:0010358	BP	leaf shaping	3	0	3	6	0.10932
GO:0009803	BP	cinnamic acid metabolic process	2	1	3	5	0.0872164	GO:0045178	CC	basal part of cell	2	8	10	24	0.0822013	GO:0006631	BP	fatty acid metabolic process	26	30	56	179	0.0807517	GO:0015837	BP	amine transport	3	0	3	6	0.10932
GO:0015713	BP	phosphoglycerate transmembrane transport	0	3	3	5	0.0872164	GO:0044282	BP	small molecule catabolic process	18	28	46	138	0.0827219	GO:0022843	MF	voltage-gated cation channel activity	5	5	10	24	0.0810337	GO:0015853	BP	adenine transport	3	0	3	6	0.10932
GO:0015717	BP	triose phosphate transport	0	3	3	5	0.0872164	GO:0042446	BP	hormone biosynthetic process	22	27	49	148	0.0833248	GO:0046906	MF	tetrapyrrole binding	7	3	10	24	0.0810337	GO:0015854	BP	guanine transport	3	0	3	6	0.10932
GO:0015858	BP	nucleoside transport	0	3	3	5	0.0872164	GO:0072522	BP	purine-containing compound biosynthetic process	10	21	31	89	0.0835742	GO:1901616	BP	organic hydroxy compound catabolic process	11	4	15	40	0.0815959	GO:0019400	BP	alditol metabolic process	3	0	3	6	0.10932
GO:0019221	BP	cytokine-mediated signaling pathway	0	3	3	5	0.0872164	GO:0002283	BP	neutrophil activation involved in immune response	2	4	6	12	0.0844305	GO:0003333	BP	amino acid transmembrane transport	8	11	19	53	0.082325	GO:0031539	BP	positive regulation of anthocyanin metabolic process	1	2	3	6	0.10932
GO:0019388	BP	galactose catabolic process	1	2	3	5	0.0872164	GO:0002444	BP	myeloid leukocyte mediated immunity	2	4	6	12	0.0844305	GO:0006754	BP	ATP biosynthetic process	8	11	19	53	0.082325	GO:0032092	BP	positive regulation of protein binding	3	0	3	6	0.10932
GO:0019419	BP	sulfate reduction	0	3	3	5	0.0872164	GO:0002446	BP	neutrophil mediated immunity	2	4	6	12	0.0844305	GO:0006865	BP	amino acid transport	8	11	19	53	0.082325	GO:0034051	BP	negative regulation of plant-type hypersensitive response	2	1	3	6	0.10932
GO:0030026	BP	cellular manganese ion homeostasis	1	2	3	5	0.0872164	GO:0035304	BP	regulation of protein dephosphorylation	3	3	6	12	0.0844305	GO:0005342	MF	organic acid transmembrane transporter activity	17	17	34	102	0.0823357	GO:0034389	BP	lipid droplet organization	0	3	3	6	0.10932
GO:0035436	BP	triose phosphate transmembrane transport	0	3	3	5	0.0872164	GO:0042119	BP	neutrophil activation	2	4	6	12	0.0844305	GO:0046943	MF	carboxylic acid transmembrane transporter activity	17	17	34	102	0.0823357	GO:0035336	BP	long-chain fatty-acyl-CoA metabolic process	3	0	3	6	0.10932
GO:0042451	BP	purine nucleoside biosynthetic process	1	2	3	5	0.0872164	GO:0043299	BP	leukocyte degranulation	2	4	6	12	0.0844305	GO:0006090	BP	pyruvate metabolic process	11	11	22	63	0.0839691	GO:0042753	BP	positive regulation of circadian rhythm	1	2	3	6	0.10932
GO:0046129	BP	purine ribonucleoside biosynthetic process	1	2	3	5	0.0872164	GO:0043312	BP	neutrophil degranulation	2	4	6	12	0.0844305	GO:0002215	BP	defense response to nematode	0	4	4	7	0.0841214	GO:0042873	BP	aldonate transmembrane transport	3	0	3	6	0.10932
GO:0046847	BP	filopodium assembly	2	1	3	5	0.0872164	GO:0043666	BP	regulation of phosphoprotein phosphatase activity	3	3	6	12	0.0844305	GO:0006656	BP	phosphatidylcholine biosynthetic process	3	1	4	7	0.0841214	GO:0043446	BP	cellular alkane metabolic process	3	0	3	6	0.10932
GO:0050673	BP	epithelial cell proliferation	3	0	3	5	0.0872164	GO:0046365	BP	monosaccharide catabolic process	3	3	6	12	0.0844305	GO:0009643	BP	photosynthetic acclimation	3	1	4	7	0.0841214	GO:0043447	BP	alkane biosynthetic process	3	0	3	6	0.10932
GO:0090322	BP	regulation of superoxide metabolic process	0	3	3	5	0.0872164	GO:0055070	BP	copper ion homeostasis	1	5	6	12	0.0844305	GO:0010338	BP	leaf formation	4	0	4	7	0.0841214	GO:0051016	BP	barbed-end actin filament capping	2	1	3	6	0.10932
GO:0090431	BP	alkyl caffeate ester biosynthetic process	2	1	3	5	0.0872164	GO:0009639	BP	response to red or far red light	22	32	54	165	0.0864015	GO:0019756	BP	cyanogenic glycoside biosynthetic process	0	4	4	7	0.0841214	GO:0098609	BP	cell-cell adhesion	2	1	3	6	0.10932
GO:1904961	BP	quiescent center organization	3	0	3	5	0.0872164	GO:0003680	MF	minor groove of adenine-thymine-rich DNA binding	2	4	6	12	0.0866358	GO:0034755	BP	iron ion transmembrane transport	3	1	4	7	0.0841214	GO:0120009	BP	intermembrane lipid transfer	0	3	3	6	0.10932
GO:0009688	BP	abscisic acid biosynthetic process	4	7	11	31	0.0876184	GO:0019363	BP	pyridine nucleotide biosynthetic process	9	10	19	51	0.0871505	GO:0042341	BP	cyanogenic glycoside metabolic process	0	4	4	7	0.0841214	GO:1901071	BP	glucosamine-containing compound metabolic process	1	2	3	6	0.10932
GO:0043289	BP	apocarotenoid biosynthetic process	4	7	11	31	0.0876184	GO:0005871	CC	kinesin complex	4	12	16	43	0.087778	GO:0042371	BP	vitamin K biosynthetic process	4	0	4	7	0.0841214	GO:0043086	BP	negative regulation of catalytic activity	19	5	24	90	0.109725
GO:1902645	BP	tertiary alcohol biosynthetic process	4	7	11	31	0.0876184	GO:0003824	MF	catalytic activity	477	887	1364	4798	0.0878683	GO:0042372	BP	phylloquinone biosynthetic process	4	0	4	7	0.0841214	GO:0000041	BP	transition metal ion transport	9	4	13	44	0.110104
GO:0010330	CC	cellulose synthase complex	0	4	4	8	0.0880041	GO:0051233	CC	spindle midzone	4	0	4	7	0.0882386	GO:0042373	BP	vitamin K metabolic process	4	0	4	7	0.0841214	GO:0009958	BP	positive gravitropism	9	2	11	36	0.111472
GO:0002221	BP	pattern recognition receptor signaling pathway	2	3	5	11	0.0903235	GO:0045926	BP	negative regulation of growth	8	10	18	48	0.089143	GO:0042374	BP	phylloquinone metabolic process	4	0	4	7	0.0841214	GO:0048440	BP	carpel development	14	5	19	69	0.112001
GO:0006563	BP	L-serine metabolic process	1	4	5	11	0.0903235	GO:0006560	BP	proline metabolic process	3	4	7	15	0.0914805	GO:0042946	BP	glucoside transport	0	4	4	7	0.0841214	GO:0000350	BP	generation of catalytic spliceosome for second transesterification step	0	2	2	3	0.112093
GO:0015851	BP	nucleobase transport	1	4	5	11	0.0903235	GO:1902170	BP	cellular response to reactive nitrogen species	4	3	7	15	0.0914805	GO:0050898	BP	nitrile metabolic process	0	4	4	7	0.0841214	GO:0000715	BP	nucleotide-excision repair, DNA damage recognition	1	1	2	3	0.112093
GO:0019253	BP	reductive pentose-phosphate cycle	1	4	5	11	0.0903235	GO:0018208	BP	peptidyl-proline modification	12	11	23	64	0.0922056	GO:0051782	BP	negative regulation of cell division	0	4	4	7	0.0841214	GO:0001935	BP	endothelial cell proliferation	0	2	2	3	0.112093
GO:0019320	BP	hexose catabolic process	3	2	5	11	0.0903235	GO:0008509	MF	anion transmembrane transporter activity	30	36	66	205	0.0938024	GO:0061615	BP	glycolytic process through fructose-6-phosphate	1	3	4	7	0.0841214	GO:0006658	BP	phosphatidylserine metabolic process	1	1	2	3	0.112093
GO:0019432	BP	triglyceride biosynthetic process	3	2	5	11	0.0903235	GO:0009922	MF	fatty acid elongase activity	1	6	7	15	0.0940743	GO:0071484	BP	cellular response to light intensity	3	1	4	7	0.0841214	GO:0006659	BP	phosphatidylserine biosynthetic process	1	1	2	3	0.112093
GO:0019685	BP	photosynthesis, dark reaction	1	4	5	11	0.0903235	GO:0002683	BP	negative regulation of immune system process	6	9	15	39	0.0946669	GO:0080028	BP	nitrile biosynthetic process	0	4	4	7	0.0841214	GO:0007586	BP	digestion	0	2	2	3	0.112093
GO:0032496	BP	response to lipopolysaccharide	3	2	5	11	0.0903235	GO:0031122	BP	cytoplasmic microtubule organization	1	14	15	39	0.0946669	GO:1901656	BP	glycoside transport	0	4	4	7	0.0841214	GO:0009092	BP	homoserine metabolic process	1	1	2	3	0.112093
GO:0050891	BP	multicellular organismal water homeostasis	4	1	5	11	0.0903235	GO:0003008	BP	system process	8	14	22	61	0.0948479	GO:1902418	BP	(+)-abscisic acid D-glucopyranosyl ester transmembrane transport	0	4	4	7	0.0841214	GO:0009151	BP	purine deoxyribonucleotide metabolic process	2	0	2	3	0.112093
GO:1902358	BP	sulfate transmembrane transport	2	3	5	11	0.0903235	GO:0043086	BP	negative regulation of catalytic activity	14	17	31	90	0.0948962	GO:2000033	BP	regulation of seed dormancy process	3	1	4	7	0.0841214	GO:0009215	BP	purine deoxyribonucleoside triphosphate metabolic process	2	0	2	3	0.112093
GO:0099402	BP	plant organ development	103	137	240	953	0.0910601	GO:0048581	BP	negative regulation of post-embryonic development	12	19	31	90	0.0948962	GO:0016301	MF	kinase activity	126	116	242	841	0.0855319	GO:0009772	BP	photosynthetic electron transport in photosystem II	1	1	2	3	0.112093
GO:0004611	MF	phosphoenolpyruvate carboxykinase activity	2	1	3	5	0.0913259	GO:1902584	BP	positive regulation of response to water deprivation	4	4	8	18	0.0956589	GO:0032535	BP	regulation of cellular component size	19	11	30	90	0.0860965	GO:0010597	BP	green leaf volatile biosynthetic process	2	0	2	3	0.112093
GO:0005199	MF	structural constituent of cell wall	0	3	3	5	0.0913259	GO:0009312	BP	oligosaccharide biosynthetic process	4	9	13	33	0.0975459	GO:0003777	MF	microtubule motor activity	11	5	16	43	0.0861398	GO:0015855	BP	pyrimidine nucleobase transport	2	0	2	3	0.112093
GO:0008242	MF	omega peptidase activity	0	3	3	5	0.0913259	GO:0002215	BP	defense response to nematode	3	1	4	7	0.0979194	GO:0005262	MF	calcium channel activity	7	9	16	43	0.0861398	GO:0015857	BP	uracil transport	2	0	2	3	0.112093
GO:0008843	MF	endochitinase activity	1	2	3	5	0.0913259	GO:0002698	BP	negative regulation of immune effector process	2	2	4	7	0.0979194	GO:0016052	BP	carbohydrate catabolic process	19	18	37	114	0.0874306	GO:0016079	BP	synaptic vesicle exocytosis	1	1	2	3	0.112093
GO:0009927	MF	histidine phosphotransfer kinase activity	0	3	3	5	0.0913259	GO:0006002	BP	fructose 6-phosphate metabolic process	1	3	4	7	0.0979194	GO:0003872	MF	6-phosphofructokinase activity	1	3	4	7	0.0875545	GO:0017156	BP	calcium-ion regulated exocytosis	1	1	2	3	0.112093
GO:0015120	MF	phosphoglycerate transmembrane transporter activity	0	3	3	5	0.0913259	GO:0007173	BP	epidermal growth factor receptor signaling pathway	2	2	4	7	0.0979194	GO:0003985	MF	acetyl-CoA C-acetyltransferase activity	0	4	4	7	0.0875545	GO:0019372	BP	lipoxygenase pathway	2	0	2	3	0.112093
GO:0045156	MF	electron transporter, transferring electrons within the cyclic electron transport pathway of photosynthesis activity	0	3	3	5	0.0913259	GO:0010497	BP	plasmodesmata-mediated intercellular transport	1	3	4	7	0.0979194	GO:0004864	MF	protein phosphatase inhibitor activity	3	1	4	7	0.0875545	GO:0019418	BP	sulfide oxidation	2	0	2	3	0.112093
GO:0046592	MF	polyamine oxidase activity	2	1	3	5	0.0913259	GO:0034058	BP	endosomal vesicle fusion	3	1	4	7	0.0979194	GO:0005381	MF	iron ion transmembrane transporter activity	3	1	4	7	0.0875545	GO:0019424	BP	sulfide oxidation, using siroheme sulfite reductase	2	0	2	3	0.112093
GO:0071917	MF	triose-phosphate transmembrane transporter activity	0	3	3	5	0.0913259	GO:0038127	BP	ERBB signaling pathway	2	2	4	7	0.0979194	GO:0005432	MF	calcium:sodium antiporter activity	1	3	4	7	0.0875545	GO:0019499	BP	cyanide metabolic process	1	1	2	3	0.112093
GO:0090430	MF	caffeoyl-CoA: alcohol caffeoyl transferase activity	2	1	3	5	0.0913259	GO:0042058	BP	regulation of epidermal growth factor receptor signaling pathway	2	2	4	7	0.0979194	GO:0016453	MF	C-acetyltransferase activity	0	4	4	7	0.0875545	GO:0022407	BP	regulation of cell-cell adhesion	1	1	2	3	0.112093
GO:0033293	MF	monocarboxylic acid binding	1	5	6	14	0.0917281	GO:0042946	BP	glucoside transport	4	0	4	7	0.0979194	GO:0016688	MF	L-ascorbate peroxidase activity	3	1	4	7	0.0875545	GO:0022409	BP	positive regulation of cell-cell adhesion	1	1	2	3	0.112093
GO:0009753	BP	response to jasmonic acid	26	33	59	215	0.0920204	GO:0051782	BP	negative regulation of cell division	4	0	4	7	0.0979194	GO:0042947	MF	glucoside transmembrane transporter activity	0	4	4	7	0.0875545	GO:0030388	BP	fructose 1,6-bisphosphate metabolic process	2	0	2	3	0.112093
GO:0010257	BP	NADH dehydrogenase complex assembly	0	4	4	8	0.0926464	GO:0055071	BP	manganese ion homeostasis	2	2	4	7	0.0979194	GO:0052662	MF	zeaxanthin epoxidase activity	1	3	4	7	0.0875545	GO:0031341	BP	regulation of cell killing	1	1	2	3	0.112093
GO:0030155	BP	regulation of cell adhesion	3	1	4	8	0.0926464	GO:1901031	BP	regulation of response to reactive oxygen species	1	3	4	7	0.0979194	GO:1902417	MF	(+)-abscisic acid D-glucopyranosyl ester transmembrane transporter activity	0	4	4	7	0.0875545	GO:0031343	BP	positive regulation of cell killing	1	1	2	3	0.112093
GO:0042547	BP	cell wall modification involved in multidimensional cell growth	1	3	4	8	0.0926464	GO:1901184	BP	regulation of ERBB signaling pathway	2	2	4	7	0.0979194	GO:0010431	BP	seed maturation	7	6	13	34	0.0880153	GO:0031573	BP	mitotic intra-S DNA damage checkpoint signaling	2	0	2	3	0.112093
GO:0046470	BP	phosphatidylcholine metabolic process	1	3	4	8	0.0926464	GO:1901348	BP	positive regulation of secondary cell wall biogenesis	1	3	4	7	0.0979194	GO:2000116	BP	regulation of cysteine-type endopeptidase activity	5	8	13	34	0.0880153	GO:0042549	BP	photosystem II stabilization	2	0	2	3	0.112093
GO:0048497	BP	maintenance of floral organ identity	0	4	4	8	0.0926464	GO:1901656	BP	glycoside transport	4	0	4	7	0.0979194	GO:0009127	BP	purine nucleoside monophosphate biosynthetic process	10	11	21	60	0.0880219	GO:0044245	BP	polysaccharide digestion	0	2	2	3	0.112093
GO:0070206	BP	protein trimerization	1	3	4	8	0.0926464	GO:1901796	BP	regulation of signal transduction by p53 class mediator	3	1	4	7	0.0979194	GO:0009168	BP	purine ribonucleoside monophosphate biosynthetic process	10	11	21	60	0.0880219	GO:0045785	BP	positive regulation of cell adhesion	1	1	2	3	0.112093
GO:0090700	BP	maintenance of plant organ identity	0	4	4	8	0.0926464	GO:1902418	BP	(+)-abscisic acid D-glucopyranosyl ester transmembrane transport	4	0	4	7	0.0979194	GO:1900140	BP	regulation of seedling development	11	10	21	60	0.0880219	GO:0045880	BP	positive regulation of smoothened signaling pathway	2	0	2	3	0.112093
GO:0006754	BP	ATP biosynthetic process	8	9	17	53	0.093832	GO:1903340	BP	positive regulation of cell wall organization or biogenesis	1	3	4	7	0.0979194	GO:0034404	BP	nucleobase-containing small molecule biosynthetic process	10	14	24	70	0.0883047	GO:0046864	BP	isoprenoid transport	1	1	2	3	0.112093
GO:0034605	BP	cellular response to heat	13	4	17	53	0.093832	GO:0006814	BP	sodium ion transport	5	4	9	21	0.0979491	GO:0006970	BP	response to osmotic stress	83	76	159	549	0.0888467	GO:0046865	BP	terpenoid transport	1	1	2	3	0.112093
GO:0015116	MF	sulfate transmembrane transporter activity	2	3	5	11	0.0963203	GO:0010192	BP	mucilage biosynthetic process	2	7	9	21	0.0979491	GO:0030041	BP	actin filament polymerization	12	5	17	47	0.0900678	GO:0048489	BP	synaptic vesicle transport	1	1	2	3	0.112093
GO:0015205	MF	nucleobase transmembrane transporter activity	1	4	5	11	0.0963203	GO:0051301	BP	cell division	34	43	77	244	0.0982662	GO:0031463	CC	Cul3-RING ubiquitin ligase complex	4	1	5	10	0.0908549	GO:0051410	BP	detoxification of nitrogen compound	1	1	2	3	0.112093
GO:0019888	MF	protein phosphatase regulator activity	2	3	5	11	0.0963203	GO:0009718	BP	anthocyanin-containing compound biosynthetic process	3	9	12	30	0.0985336	GO:0035861	CC	site of double-strand break	3	2	5	10	0.0908549	GO:0051709	BP	regulation of killing of cells of another organism	1	1	2	3	0.112093
GO:0010088	BP	phloem development	4	6	10	28	0.0971213	GO:0015298	MF	solute:cation antiporter activity	5	3	8	18	0.0985767	GO:0090734	CC	site of DNA damage	3	2	5	10	0.0908549	GO:0051712	BP	positive regulation of killing of cells of another organism	1	1	2	3	0.112093
GO:0019747	BP	regulation of isoprenoid metabolic process	3	7	10	28	0.0971213	GO:0015297	MF	antiporter activity	8	7	15	39	0.0988506	GO:0009688	BP	abscisic acid biosynthetic process	8	4	12	31	0.0911804	GO:0060774	BP	auxin mediated signaling pathway involved in phyllotactic patterning	1	1	2	3	0.112093
GO:0046164	BP	alcohol catabolic process	1	9	10	28	0.0971213	GO:0042445	BP	hormone metabolic process	28	41	69	217	0.0990574	GO:0043289	BP	apocarotenoid biosynthetic process	8	4	12	31	0.0911804	GO:0070911	BP	global genome nucleotide-excision repair	1	1	2	3	0.112093
GO:0010087	BP	phloem or xylem histogenesis	11	21	32	110	0.0975534	GO:0000293	MF	ferric-chelate reductase activity	0	4	4	7	0.0998423	GO:1902645	BP	tertiary alcohol biosynthetic process	8	4	12	31	0.0911804	GO:0072531	BP	pyrimidine-containing compound transmembrane transport	2	0	2	3	0.112093
GO:0019212	MF	phosphatase inhibitor activity	1	3	4	8	0.0979267	GO:0004864	MF	protein phosphatase inhibitor activity	1	3	4	7	0.0998423	GO:0003774	MF	cytoskeletal motor activity	12	7	19	53	0.0911904	GO:0080168	BP	abscisic acid transport	1	1	2	3	0.112093
GO:0019840	MF	isoprenoid binding	1	3	4	8	0.0979267	GO:0016647	MF	oxidoreductase activity, acting on the CH-NH group of donors, oxygen as acceptor	2	2	4	7	0.0998423	GO:0008238	MF	exopeptidase activity	13	6	19	53	0.0911904	GO:0090100	BP	positive regulation of transmembrane receptor protein serine/threonine kinase signaling pathway	1	1	2	3	0.112093
GO:0048038	MF	quinone binding	4	0	4	8	0.0979267	GO:0016723	MF	oxidoreductase activity, acting on metal ions, NAD or NADP as acceptor	0	4	4	7	0.0998423	GO:0015295	MF	solute:proton symporter activity	5	9	14	37	0.0923878	GO:0097479	BP	synaptic vesicle localization	1	1	2	3	0.112093
GO:0010101	BP	post-embryonic root morphogenesis	7	11	18	57	0.0981021	GO:0042947	MF	glucoside transmembrane transporter activity	4	0	4	7	0.0998423	GO:0015562	MF	efflux transmembrane transporter activity	8	6	14	37	0.0923878	GO:0097480	BP	establishment of synaptic vesicle localization	1	1	2	3	0.112093
GO:0003013	BP	circulatory system process	5	10	15	46	0.0986528	GO:1902417	MF	(+)-abscisic acid D-glucopyranosyl ester transmembrane transporter activity	4	0	4	7	0.0998423	GO:0005216	MF	ion channel activity	17	17	34	103	0.0924834	GO:0098719	BP	sodium ion import across plasma membrane	2	0	2	3	0.112093
GO:0009644	BP	response to high light intensity	12	10	22	72	0.0988318	GO:0016830	MF	carbon-carbon lyase activity	10	12	22	61	0.10005	GO:0009063	BP	cellular amino acid catabolic process	5	6	11	28	0.0942224	GO:1900160	BP	plastid chromosome packaging	2	0	2	3	0.112093
GO:0007154	BP	cell communication	172	213	385	1560	0.100147	GO:0000791	CC	euchromatin	3	2	5	10	0.100743	GO:0009069	BP	serine family amino acid metabolic process	8	3	11	28	0.0942224	GO:1903791	BP	uracil transmembrane transport	2	0	2	3	0.112093
GO:0000910	BP	cytokinesis	11	17	28	95	0.10125	GO:0009606	BP	tropism	5	24	29	84	0.101106	GO:1903338	BP	regulation of cell wall organization or biogenesis	6	5	11	28	0.0942224	GO:1904082	BP	pyrimidine nucleobase transmembrane transport	2	0	2	3	0.112093
GO:0032870	BP	cellular response to hormone stimulus	76	92	168	659	0.102033	GO:0015020	MF	glucuronosyltransferase activity	1	11	12	30	0.102331	GO:0033993	BP	response to lipid	121	108	229	806	0.0951988	GO:1905183	BP	negative regulation of protein serine/threonine phosphatase activity	2	0	2	3	0.112093
GO:0010143	BP	cutin biosynthetic process	3	10	13	39	0.103055	GO:0016143	BP	S-glycoside metabolic process	9	10	19	52	0.103058	GO:0010412	BP	mannan metabolic process	4	1	5	10	0.0954324	GO:2000039	BP	regulation of trichome morphogenesis	1	1	2	3	0.112093
GO:0044281	BP	small molecule metabolic process	102	166	268	1073	0.103437	GO:0019757	BP	glycosinolate metabolic process	9	10	19	52	0.103058	GO:0019755	BP	one-carbon compound transport	5	0	5	10	0.0954324	GO:2000121	BP	regulation of removal of superoxide radicals	1	1	2	3	0.112093
GO:0019359	BP	nicotinamide nucleotide biosynthetic process	8	8	16	50	0.103787	GO:0019760	BP	glucosinolate metabolic process	9	10	19	52	0.103058	GO:0042304	BP	regulation of fatty acid biosynthetic process	2	3	5	10	0.0954324	GO:0008466	MF	glycogenin glucosyltransferase activity	3	0	3	6	0.112801
GO:0009937	BP	regulation of gibberellic acid mediated signaling pathway	4	3	7	18	0.104611	GO:0120254	BP	olefinic compound metabolic process	15	17	32	94	0.103767	GO:0009897	CC	external side of plasma membrane	6	1	7	16	0.0957323	GO:0010427	MF	abscisic acid binding	3	0	3	6	0.112801
GO:0031365	BP	N-terminal protein amino acid modification	1	6	7	18	0.104611	GO:0042440	BP	pigment metabolic process	15	33	48	147	0.104303	GO:1901292	BP	nucleoside phosphate catabolic process	9	10	19	54	0.0967903	GO:0016165	MF	linoleate 13S-lipoxygenase activity	3	0	3	6	0.112801
GO:0045824	BP	negative regulation of innate immune response	2	5	7	18	0.104611	GO:0048598	BP	embryonic morphogenesis	12	23	35	104	0.1056	GO:0006796	BP	phosphate-containing compound metabolic process	195	179	374	1341	0.096817	GO:0016639	MF	oxidoreductase activity, acting on the CH-NH2 group of donors, NAD or NADP as acceptor	1	2	3	6	0.112801
GO:0071483	BP	cellular response to blue light	2	5	7	18	0.104611	GO:0009514	CC	glyoxysome	3	3	6	13	0.106476	GO:0010466	BP	negative regulation of peptidase activity	3	7	10	25	0.0970265	GO:0042879	MF	aldonate transmembrane transporter activity	3	0	3	6	0.112801
GO:0070542	BP	response to fatty acid	26	33	59	217	0.105801	GO:0016999	BP	antibiotic metabolic process	9	14	23	65	0.106755	GO:0042594	BP	response to starvation	16	21	37	115	0.0973022	GO:0047172	MF	shikimate O-hydroxycinnamoyltransferase activity	2	1	3	6	0.112801
GO:0048316	BP	seed development	45	94	139	541	0.106298	GO:0061077	BP	chaperone-mediated protein folding	10	13	23	65	0.106755	GO:0009642	BP	response to light intensity	23	16	39	122	0.0982806	GO:0047205	MF	quinate O-hydroxycinnamoyltransferase activity	2	1	3	6	0.112801
GO:0045454	BP	cell redox homeostasis	1	10	11	32	0.106483	GO:0042435	BP	indole-containing compound biosynthetic process	10	7	17	46	0.108678	GO:0006739	BP	NADP metabolic process	2	7	9	22	0.0994162	GO:0047517	MF	1,4-beta-D-xylan synthase activity	3	0	3	6	0.112801
GO:0045861	BP	negative regulation of proteolysis	8	3	11	32	0.106483	GO:0042538	BP	hyperosmotic salinity response	8	9	17	46	0.108678	GO:0010951	BP	negative regulation of endopeptidase activity	2	7	9	22	0.0994162	GO:0050737	MF	O-hydroxycinnamoyltransferase activity	2	1	3	6	0.112801
GO:0031406	MF	carboxylic acid binding	2	10	12	35	0.10673	GO:0051716	BP	cellular response to stimulus	261	373	634	2207	0.11077	GO:0043647	BP	inositol phosphate metabolic process	5	4	9	22	0.0994162	GO:0052636	MF	arabinosyltransferase activity	3	0	3	6	0.112801
GO:0043177	MF	organic acid binding	2	10	12	35	0.10673	GO:0009850	BP	auxin metabolic process	9	7	16	43	0.111486	GO:0046434	BP	organophosphate catabolic process	15	12	27	81	0.0995332	GO:0070405	MF	ammonium ion binding	0	3	3	6	0.112801
GO:0016671	MF	oxidoreductase activity, acting on a sulfur group of donors, disulfide as acceptor	1	9	10	28	0.106962	GO:0007017	BP	microtubule-based process	15	39	54	168	0.112894	GO:0016311	BP	dephosphorylation	34	23	57	185	0.0997568	GO:0080019	MF	fatty-acyl-CoA reductase (alcohol-forming) activity	3	0	3	6	0.112801
GO:0006721	BP	terpenoid metabolic process	13	29	42	150	0.107636	GO:0007281	BP	germ cell development	4	1	5	10	0.113307	GO:0008810	MF	cellulase activity	2	3	5	10	0.0998564	GO:0080116	MF	glucuronoxylan glucuronosyltransferase activity	3	0	3	6	0.112801
GO:0009501	CC	amyloplast	2	4	6	15	0.107911	GO:0010411	BP	xyloglucan metabolic process	2	3	5	10	0.113307	GO:0016840	MF	carbon-nitrogen lyase activity	5	0	5	10	0.0998564	GO:0032958	BP	inositol phosphate biosynthetic process	3	2	5	13	0.113975
GO:0009850	BP	auxin metabolic process	8	6	14	43	0.109375	GO:0010923	BP	negative regulation of phosphatase activity	2	3	5	10	0.113307	GO:0046912	MF	acyltransferase activity, acyl groups converted into alkyl on transfer	0	5	5	10	0.0998564	GO:0004067	MF	asparaginase activity	2	0	2	3	0.114755
GO:0042626	MF	ATPase-coupled transmembrane transporter activity	9	31	40	140	0.110125	GO:0035305	BP	negative regulation of dephosphorylation	2	3	5	10	0.113307	GO:0006801	BP	superoxide metabolic process	5	1	6	13	0.100258	GO:0004332	MF	fructose-bisphosphate aldolase activity	1	1	2	3	0.114755
GO:0009755	BP	hormone-mediated signaling pathway	68	80	148	579	0.111368	GO:0043478	BP	pigment accumulation in response to UV light	1	4	5	10	0.113307	GO:1901879	BP	regulation of protein depolymerization	5	3	8	19	0.101113	GO:0004373	MF	glycogen (starch) synthase activity	2	0	2	3	0.114755
GO:0008187	MF	poly-pyrimidine tract binding	2	5	7	18	0.112989	GO:0043479	BP	pigment accumulation in tissues in response to UV light	1	4	5	10	0.113307	GO:0032271	BP	regulation of protein polymerization	13	5	18	51	0.101533	GO:0004557	MF	alpha-galactosidase activity	0	2	2	3	0.114755
GO:0006576	BP	cellular biogenic amine metabolic process	6	6	12	36	0.114519	GO:0043480	BP	pigment accumulation in tissues	1	4	5	10	0.113307	GO:0009608	BP	response to symbiont	5	2	7	16	0.101658	GO:0004733	MF	pyridoxamine-phosphate oxidase activity	2	0	2	3	0.114755
GO:0016102	BP	diterpenoid biosynthetic process	5	7	12	36	0.114519	GO:0043481	BP	anthocyanin accumulation in tissues in response to UV light	1	4	5	10	0.113307	GO:0010375	BP	stomatal complex patterning	6	1	7	16	0.101658	GO:0005350	MF	pyrimidine nucleobase transmembrane transporter activity	2	0	2	3	0.114755
GO:0034754	BP	cellular hormone metabolic process	8	7	15	47	0.114941	GO:0009311	BP	oligosaccharide metabolic process	6	15	21	59	0.113509	GO:0015850	BP	organic hydroxy compound transport	4	3	7	16	0.101658	GO:0005504	MF	fatty acid binding	2	0	2	3	0.114755
GO:0009683	BP	indoleacetic acid metabolic process	5	1	6	15	0.115071	GO:0016311	BP	dephosphorylation	26	33	59	185	0.11424	GO:0016137	BP	glycoside metabolic process	2	5	7	16	0.101658	GO:0008013	MF	beta-catenin binding	1	1	2	3	0.114755
GO:0009684	BP	indoleacetic acid biosynthetic process	5	1	6	15	0.115071	GO:0002237	BP	response to molecule of bacterial origin	7	8	15	40	0.11426	GO:0048439	BP	flower morphogenesis	5	2	7	16	0.101658	GO:0008569	MF	minus-end-directed microtubule motor activity	2	0	2	3	0.114755
GO:0015866	BP	ADP transport	4	2	6	15	0.115071	GO:0051346	BP	negative regulation of hydrolase activity	9	6	15	40	0.11426	GO:0072488	BP	ammonium transmembrane transport	6	1	7	16	0.101658	GO:0008964	MF	phosphoenolpyruvate carboxylase activity	0	2	2	3	0.114755
GO:0048455	BP	stamen formation	5	1	6	15	0.115071	GO:0051139	MF	metal cation:proton antiporter activity	4	1	5	10	0.115812	GO:0072530	BP	purine-containing compound transmembrane transport	2	5	7	16	0.101658	GO:0009703	MF	nitrate reductase (NADH) activity	1	1	2	3	0.114755
GO:0050688	BP	regulation of defense response to virus	1	5	6	15	0.115071	GO:0015399	MF	primary active transmembrane transporter activity	16	34	50	154	0.116317	GO:0010218	BP	response to far red light	10	4	14	38	0.102936	GO:0009884	MF	cytokinin receptor activity	2	0	2	3	0.114755
GO:1902170	BP	cellular response to reactive nitrogen species	3	3	6	15	0.115071	GO:0003777	MF	microtubule motor activity	4	12	16	43	0.116417	GO:0006066	BP	alcohol metabolic process	23	15	38	119	0.102962	GO:0010313	MF	phytochrome binding	1	1	2	3	0.114755
GO:0015297	MF	antiporter activity	8	5	13	39	0.115125	GO:0010114	BP	response to red light	7	7	14	37	0.116961	GO:0010319	CC	stromule	9	3	12	32	0.103504	GO:0015210	MF	uracil transmembrane transporter activity	2	0	2	3	0.114755
GO:0006979	BP	response to oxidative stress	36	48	84	319	0.116791	GO:0010102	BP	lateral root morphogenesis	9	11	20	56	0.117037	GO:0042440	BP	pigment metabolic process	36	10	46	147	0.104792	GO:0015385	MF	sodium:proton antiporter activity	2	0	2	3	0.114755
GO:0015079	MF	potassium ion transmembrane transporter activity	10	6	16	50	0.117513	GO:0002229	BP	defense response to oomycetes	10	14	24	69	0.11874	GO:0000295	MF	adenine nucleotide transmembrane transporter activity	0	6	6	13	0.105434	GO:0016002	MF	sulfite reductase activity	2	0	2	3	0.114755
GO:0019200	MF	carbohydrate kinase activity	8	3	11	32	0.117684	GO:0022853	MF	active ion transmembrane transporter activity	21	25	46	141	0.119966	GO:0005346	MF	purine ribonucleotide transmembrane transporter activity	0	6	6	13	0.105434	GO:0016210	MF	naringenin-chalcone synthase activity	2	0	2	3	0.114755
GO:2000022	BP	regulation of jasmonic acid mediated signaling pathway	4	6	10	29	0.11853	GO:0008272	BP	sulfate transport	1	5	6	13	0.121282	GO:0015216	MF	purine nucleotide transmembrane transporter activity	0	6	6	13	0.105434	GO:0016289	MF	CoA hydrolase activity	1	1	2	3	0.114755
GO:0022900	BP	electron transport chain	3	22	25	85	0.118747	GO:0044273	BP	sulfur compound catabolic process	3	3	6	13	0.121282	GO:0016705	MF	oxidoreductase activity, acting on paired donors, with incorporation or reduction of molecular oxygen	39	17	56	180	0.105452	GO:0016673	MF	oxidoreductase activity, acting on a sulfur group of donors, iron-sulfur protein as acceptor	2	0	2	3	0.114755
GO:0019363	BP	pyridine nucleotide biosynthetic process	8	8	16	51	0.119862	GO:0070475	BP	rRNA base methylation	0	6	6	13	0.121282	GO:0016054	BP	organic acid catabolic process	12	21	33	102	0.105657	GO:0034639	MF	L-amino acid efflux transmembrane transporter activity	0	2	2	3	0.114755
GO:0010563	BP	negative regulation of phosphorus metabolic process	4	4	8	22	0.119926	GO:0016054	BP	organic acid catabolic process	14	20	34	102	0.121796	GO:0046395	BP	carboxylic acid catabolic process	12	21	33	102	0.105657	GO:0042132	MF	fructose 1,6-bisphosphate 1-phosphatase activity	2	0	2	3	0.114755
GO:0045936	BP	negative regulation of phosphate metabolic process	4	4	8	22	0.119926	GO:0046395	BP	carboxylic acid catabolic process	14	20	34	102	0.121796	GO:0005372	MF	water transmembrane transporter activity	6	3	9	22	0.106021	GO:0046857	MF	oxidoreductase activity, acting on other nitrogenous compounds as donors, with NAD or NADP as acceptor	1	1	2	3	0.114755
GO:1901136	BP	carbohydrate derivative catabolic process	3	5	8	22	0.119926	GO:0009688	BP	abscisic acid biosynthetic process	6	6	12	31	0.121927	GO:0015250	MF	water channel activity	6	3	9	22	0.106021	GO:0050311	MF	sulfite reductase (ferredoxin) activity	2	0	2	3	0.114755
GO:0006520	BP	cellular amino acid metabolic process	22	36	58	215	0.120882	GO:0043289	BP	apocarotenoid biosynthetic process	6	6	12	31	0.121927	GO:0016776	MF	phosphotransferase activity, phosphate group as acceptor	6	3	9	22	0.106021	GO:0050463	MF	nitrate reductase [NAD(P)H] activity	1	1	2	3	0.114755
GO:0016772	MF	transferase activity, transferring phosphorus-containing groups	100	138	238	937	0.121024	GO:1902645	BP	tertiary alcohol biosynthetic process	6	6	12	31	0.121927	GO:0009640	BP	photomorphogenesis	17	6	23	68	0.106422	GO:0051721	MF	protein phosphatase 2A binding	1	1	2	3	0.114755
GO:0010208	BP	pollen wall assembly	4	9	13	40	0.121456	GO:0003002	BP	regionalization	19	48	67	213	0.122303	GO:0022900	BP	electron transport chain	22	6	28	85	0.107139	GO:0034050	BP	programmed cell death induced by symbiont	21	8	29	112	0.114905
GO:0085029	BP	extracellular matrix assembly	4	9	13	40	0.121456	GO:0034050	BP	programmed cell death induced by symbiont	13	24	37	112	0.12248	GO:0016832	MF	aldehyde-lyase activity	3	5	8	19	0.107344	GO:0071215	BP	cellular response to abscisic acid stimulus	29	18	47	191	0.114915
GO:0015101	MF	organic cation transmembrane transporter activity	2	4	6	15	0.123276	GO:0016853	MF	isomerase activity	17	37	54	168	0.122601	GO:0008266	MF	poly(U) RNA binding	5	2	7	16	0.107422	GO:0097306	BP	cellular response to alcohol	29	18	47	191	0.114915
GO:0042578	MF	phosphoric ester hydrolase activity	21	32	53	192	0.123391	GO:0006855	BP	xenobiotic transmembrane transport	12	11	23	66	0.122672	GO:0008519	MF	ammonium transmembrane transporter activity	6	1	7	16	0.107422	GO:0005996	BP	monosaccharide metabolic process	16	6	22	82	0.115692
GO:0042430	BP	indole-containing compound metabolic process	11	6	17	55	0.124224	GO:0042908	BP	xenobiotic transport	12	11	23	66	0.122672	GO:0046835	BP	carbohydrate phosphorylation	5	8	13	35	0.107537	GO:0015171	MF	amino acid transmembrane transporter activity	7	8	15	52	0.116663
GO:0016053	BP	organic acid biosynthetic process	42	55	97	373	0.124691	GO:0009569	CC	chloroplast starch grain	0	3	3	5	0.123285	GO:0048528	BP	post-embryonic root development	23	18	41	130	0.10911	GO:0010927	BP	cellular component assembly involved in morphogenesis	11	6	17	61	0.117187
GO:0005779	CC	integral component of peroxisomal membrane	4	3	7	19	0.124819	GO:0043036	CC	starch grain	0	3	3	5	0.123285	GO:0010043	BP	response to zinc ion	7	5	12	32	0.112264	GO:0051702	BP	biological process involved in interaction with symbiont	21	9	30	117	0.121551
GO:0030141	CC	secretory granule	3	4	7	19	0.124819	GO:0010088	BP	phloem development	5	6	11	28	0.12402	GO:0019395	BP	fatty acid oxidation	5	14	19	55	0.112771	GO:0060284	BP	regulation of cell development	8	7	15	53	0.122197
GO:0031231	CC	intrinsic component of peroxisomal membrane	4	3	7	19	0.124819	GO:0005179	MF	hormone activity	1	5	6	13	0.124245	GO:0048825	BP	cotyledon development	17	2	19	55	0.112771	GO:0072525	BP	pyridine-containing compound biosynthetic process	10	5	15	53	0.122197
GO:0003779	MF	actin binding	7	14	21	69	0.125316	GO:0030545	MF	signaling receptor regulator activity	1	5	6	13	0.124245	GO:0009657	BP	plastid organization	42	8	50	162	0.114116	GO:0015996	BP	chlorophyll catabolic process	5	1	6	17	0.123308
GO:0006995	BP	cellular response to nitrogen starvation	2	3	5	12	0.12609	GO:0030546	MF	signaling receptor activator activity	1	5	6	13	0.124245	GO:0042446	BP	hormone biosynthetic process	20	26	46	148	0.114562	GO:0046149	BP	pigment catabolic process	5	1	6	17	0.123308
GO:0016138	BP	glycoside biosynthetic process	4	1	5	12	0.12609	GO:0048018	MF	receptor ligand activity	1	5	6	13	0.124245	GO:0009513	CC	etioplast	1	2	3	5	0.114818	GO:0009888	BP	tissue development	118	50	168	745	0.124518
GO:0031540	BP	regulation of anthocyanin biosynthetic process	1	4	5	12	0.12609	GO:0001508	BP	action potential	2	5	7	16	0.125194	GO:0009569	CC	chloroplast starch grain	3	0	3	5	0.114818	GO:0015103	MF	inorganic anion transmembrane transporter activity	13	10	23	86	0.125095
GO:0043476	BP	pigment accumulation	1	4	5	12	0.12609	GO:0002764	BP	immune response-regulating signaling pathway	4	3	7	16	0.125194	GO:0043036	CC	starch grain	3	0	3	5	0.114818	GO:0005773	CC	vacuole	99	65	164	765	0.125391
GO:0046365	BP	monosaccharide catabolic process	3	2	5	12	0.12609	GO:0009608	BP	response to symbiont	2	5	7	16	0.125194	GO:0006629	BP	lipid metabolic process	102	79	181	635	0.115801	GO:0000981	MF	DNA-binding transcription factor activity, RNA polymerase II-specific	24	9	33	129	0.12652
GO:0055070	BP	copper ion homeostasis	1	4	5	12	0.12609	GO:0010921	BP	regulation of phosphatase activity	4	3	7	16	0.125194	GO:0052546	BP	cell wall pectin metabolic process	8	3	11	29	0.117077	GO:0001763	BP	morphogenesis of a branching structure	7	6	13	45	0.12673
GO:0016903	MF	oxidoreductase activity, acting on the aldehyde or oxo group of donors	6	6	12	36	0.126995	GO:0035303	BP	regulation of dephosphorylation	4	3	7	16	0.125194	GO:1902903	BP	regulation of supramolecular fiber organization	13	8	21	62	0.117624	GO:0005871	CC	kinesin complex	11	1	12	43	0.12705
GO:0009132	BP	nucleoside diphosphate metabolic process	7	11	18	59	0.128101	GO:0051899	BP	membrane depolarization	2	5	7	16	0.125194	GO:0051493	BP	regulation of cytoskeleton organization	17	9	26	79	0.118262	GO:0031312	CC	extrinsic component of organelle membrane	2	4	6	18	0.127435
GO:0010029	BP	regulation of seed germination	9	9	18	59	0.128101	GO:0071577	BP	zinc ion transmembrane transport	1	6	7	16	0.125194	GO:0006723	BP	cuticle hydrocarbon biosynthetic process	3	0	3	5	0.118766	GO:1901002	BP	positive regulation of response to salt stress	3	4	7	21	0.12835
GO:0055081	BP	anion homeostasis	9	9	18	59	0.128101	GO:0086010	BP	membrane depolarization during action potential	2	5	7	16	0.125194	GO:0006751	BP	glutathione catabolic process	3	0	3	5	0.118766	GO:0010252	BP	auxin homeostasis	9	3	12	41	0.128661
GO:0016747	MF	acyltransferase activity, transferring groups other than amino-acyl groups	13	36	49	177	0.129303	GO:0120256	BP	olefinic compound catabolic process	2	5	7	16	0.125194	GO:0006825	BP	copper ion transport	0	3	3	5	0.118766	GO:0009914	BP	hormone transport	23	5	28	109	0.128918
GO:1901657	BP	glycosyl compound metabolic process	16	16	32	113	0.129475	GO:0019725	BP	cellular homeostasis	23	33	56	176	0.125256	GO:0008216	BP	spermidine metabolic process	1	2	3	5	0.118766	GO:0016702	MF	oxidoreductase activity, acting on single donors with incorporation of molecular oxygen, incorporation of two atoms of oxygen	5	1	6	17	0.12934
GO:0032104	BP	regulation of response to extracellular stimulus	4	5	9	26	0.132254	GO:0002263	BP	cell activation involved in immune response	2	6	8	19	0.126692	GO:0009202	BP	deoxyribonucleoside triphosphate biosynthetic process	2	1	3	5	0.118766	GO:0010114	BP	response to red light	8	3	11	37	0.130231
GO:0032107	BP	regulation of response to nutrient levels	4	5	9	26	0.132254	GO:0002366	BP	leukocyte activation involved in immune response	2	6	8	19	0.126692	GO:0009712	BP	catechol-containing compound metabolic process	1	2	3	5	0.118766	GO:0051213	MF	dioxygenase activity	14	2	16	57	0.130289
GO:0042761	BP	very long-chain fatty acid biosynthetic process	1	8	9	26	0.132254	GO:0036211	BP	protein modification process	191	266	457	1582	0.126929	GO:0009713	BP	catechol-containing compound biosynthetic process	1	2	3	5	0.118766	GO:0010466	BP	negative regulation of peptidase activity	4	4	8	25	0.130799
GO:0044247	BP	cellular polysaccharide catabolic process	0	9	9	26	0.132254	GO:0047484	BP	regulation of response to osmotic stress	9	8	17	47	0.128203	GO:0009801	BP	cinnamic acid ester metabolic process	1	2	3	5	0.118766	GO:0080092	BP	regulation of pollen tube growth	7	2	9	29	0.131591
GO:0005977	BP	glycogen metabolic process	1	6	7	19	0.133658	GO:0005385	MF	zinc ion transmembrane transporter activity	1	6	7	16	0.128531	GO:0009802	BP	cinnamic acid ester biosynthetic process	1	2	3	5	0.118766	GO:1900055	BP	regulation of leaf senescence	7	2	9	29	0.131591
GO:0006112	BP	energy reserve metabolic process	1	6	7	19	0.133658	GO:0030247	MF	polysaccharide binding	5	13	18	50	0.130113	GO:0009803	BP	cinnamic acid metabolic process	1	2	3	5	0.118766	GO:0005507	MF	copper ion binding	19	12	31	121	0.133279
GO:0042455	BP	ribonucleoside biosynthetic process	3	4	7	19	0.133658	GO:0016832	MF	aldehyde-lyase activity	5	3	8	19	0.130339	GO:0009831	BP	plant-type cell wall modification involved in multidimensional cell growth	2	1	3	5	0.118766	GO:0005978	BP	glycogen biosynthetic process	3	1	4	10	0.135897
GO:0008865	MF	fructokinase activity	4	1	5	12	0.13395	GO:0009127	BP	purine nucleoside monophosphate biosynthetic process	9	12	21	60	0.13099	GO:0010589	BP	leaf proximal/distal pattern formation	1	2	3	5	0.118766	GO:0010411	BP	xyloglucan metabolic process	3	1	4	10	0.135897
GO:0019208	MF	phosphatase regulator activity	2	3	5	12	0.13395	GO:0009168	BP	purine ribonucleoside monophosphate biosynthetic process	9	12	21	60	0.13099	GO:0015713	BP	phosphoglycerate transmembrane transport	3	0	3	5	0.118766	GO:0010412	BP	mannan metabolic process	4	0	4	10	0.135897
GO:1901618	MF	organic hydroxy compound transmembrane transporter activity	2	3	5	12	0.13395	GO:0044092	BP	negative regulation of molecular function	18	20	38	116	0.131016	GO:0015717	BP	triose phosphate transport	3	0	3	5	0.118766	GO:0030497	BP	fatty acid elongation	3	1	4	10	0.135897
GO:0014731	CC	spectrin-associated cytoskeleton	2	0	2	3	0.134424	GO:0005261	MF	cation channel activity	4	22	26	76	0.133522	GO:0015840	BP	urea transport	3	0	3	5	0.118766	GO:0043478	BP	pigment accumulation in response to UV light	3	1	4	10	0.135897
GO:0031313	CC	extrinsic component of endosome membrane	1	1	2	3	0.134424	GO:0006026	BP	aminoglycan catabolic process	2	1	3	5	0.133754	GO:0015858	BP	nucleoside transport	2	1	3	5	0.118766	GO:0043479	BP	pigment accumulation in tissues in response to UV light	3	1	4	10	0.135897
GO:0032585	CC	multivesicular body membrane	1	1	2	3	0.134424	GO:0006535	BP	cysteine biosynthetic process from serine	0	3	3	5	0.133754	GO:0019221	BP	cytokine-mediated signaling pathway	3	0	3	5	0.118766	GO:0043480	BP	pigment accumulation in tissues	3	1	4	10	0.135897
GO:0035580	CC	specific granule lumen	1	1	2	3	0.134424	GO:0006564	BP	L-serine biosynthetic process	2	1	3	5	0.133754	GO:0019405	BP	alditol catabolic process	3	0	3	5	0.118766	GO:0043481	BP	anthocyanin accumulation in tissues in response to UV light	3	1	4	10	0.135897
GO:0043240	CC	Fanconi anaemia nuclear complex	2	0	2	3	0.134424	GO:0006598	BP	polyamine catabolic process	2	1	3	5	0.133754	GO:0019419	BP	sulfate reduction	3	0	3	5	0.118766	GO:0098662	BP	inorganic cation transmembrane transport	45	17	62	261	0.135954
GO:0070820	CC	tertiary granule	1	1	2	3	0.134424	GO:0006998	BP	nuclear envelope organization	2	1	3	5	0.133754	GO:0019563	BP	glycerol catabolic process	3	0	3	5	0.118766	GO:0010243	BP	response to organonitrogen compound	44	16	60	252	0.136112
GO:0071821	CC	FANCM-MHF complex	2	0	2	3	0.134424	GO:0009147	BP	pyrimidine nucleoside triphosphate metabolic process	2	1	3	5	0.133754	GO:0019673	BP	GDP-mannose metabolic process	2	1	3	5	0.118766	GO:0008081	MF	phosphoric diester hydrolase activity	8	0	8	25	0.138321
GO:1904724	CC	tertiary granule lumen	1	1	2	3	0.134424	GO:0009148	BP	pyrimidine nucleoside triphosphate biosynthetic process	2	1	3	5	0.133754	GO:0031440	BP	regulation of mRNA 3'-end processing	0	3	3	5	0.118766	GO:0004029	MF	aldehyde dehydrogenase (NAD+) activity	3	1	4	10	0.140939
GO:0070887	BP	cellular response to chemical stimulus	125	150	275	1111	0.13507	GO:0009712	BP	catechol-containing compound metabolic process	2	1	3	5	0.133754	GO:0035436	BP	triose phosphate transmembrane transport	3	0	3	5	0.118766	GO:0004030	MF	aldehyde dehydrogenase [NAD(P)+] activity	3	1	4	10	0.140939
GO:0001906	BP	cell killing	3	1	4	9	0.136866	GO:0009713	BP	catechol-containing compound biosynthetic process	2	1	3	5	0.133754	GO:0042451	BP	purine nucleoside biosynthetic process	1	2	3	5	0.118766	GO:0019187	MF	beta-1,4-mannosyltransferase activity	4	0	4	10	0.140939
GO:0002758	BP	innate immune response-activating signal transduction	2	2	4	9	0.136866	GO:0009759	BP	indole glucosinolate biosynthetic process	3	0	3	5	0.133754	GO:0046037	BP	GMP metabolic process	2	1	3	5	0.118766	GO:0051753	MF	mannan synthase activity	4	0	4	10	0.140939
GO:0006863	BP	purine nucleobase transport	1	3	4	9	0.136866	GO:0009801	BP	cinnamic acid ester metabolic process	2	1	3	5	0.133754	GO:0046129	BP	purine ribonucleoside biosynthetic process	1	2	3	5	0.118766	GO:0055067	BP	monovalent inorganic cation homeostasis	9	9	18	67	0.143029
GO:0009954	BP	proximal/distal pattern formation	1	3	4	9	0.136866	GO:0009802	BP	cinnamic acid ester biosynthetic process	2	1	3	5	0.133754	GO:0046710	BP	GDP metabolic process	2	1	3	5	0.118766	GO:0046873	MF	metal ion transmembrane transporter activity	29	10	39	157	0.144775
GO:0010148	BP	transpiration	2	2	4	9	0.136866	GO:0009803	BP	cinnamic acid metabolic process	2	1	3	5	0.133754	GO:0050673	BP	epithelial cell proliferation	0	3	3	5	0.118766	GO:2000026	BP	regulation of multicellular organismal development	74	50	124	546	0.145175
GO:0010189	BP	vitamin E biosynthetic process	1	3	4	9	0.136866	GO:0010236	BP	plastoquinone biosynthetic process	1	2	3	5	0.133754	GO:0055047	BP	generative cell mitosis	1	2	3	5	0.118766	GO:0007017	BP	microtubule-based process	35	6	41	168	0.146201
GO:0031640	BP	killing of cells of another organism	3	1	4	9	0.136866	GO:0010631	BP	epithelial cell migration	3	0	3	5	0.133754	GO:0090431	BP	alkyl caffeate ester biosynthetic process	1	2	3	5	0.118766	GO:0051510	BP	regulation of unidimensional cell growth	10	2	12	42	0.147748
GO:0042126	BP	nitrate metabolic process	2	2	4	9	0.136866	GO:0010632	BP	regulation of epithelial cell migration	3	0	3	5	0.133754	GO:1900363	BP	regulation of mRNA polyadenylation	0	3	3	5	0.118766	GO:0071470	BP	cellular response to osmotic stress	9	3	12	42	0.147748
GO:0042128	BP	nitrate assimilation	2	2	4	9	0.136866	GO:0015822	BP	ornithine transport	2	1	3	5	0.133754	GO:1904961	BP	quiescent center organization	0	3	3	5	0.118766	GO:0009610	BP	response to symbiotic fungus	4	1	5	14	0.148241
GO:0042360	BP	vitamin E metabolic process	1	3	4	9	0.136866	GO:0015858	BP	nucleoside transport	0	3	3	5	0.133754	GO:0048316	BP	seed development	93	62	155	541	0.120884	GO:0016998	BP	cell wall macromolecule catabolic process	5	0	5	14	0.148241
GO:0046184	BP	aldehyde biosynthetic process	0	4	4	9	0.136866	GO:0019405	BP	alditol catabolic process	0	3	3	5	0.133754	GO:0019200	MF	carbohydrate kinase activity	4	8	12	32	0.120887	GO:0034644	BP	cellular response to UV	3	2	5	14	0.148241
GO:1904823	BP	purine nucleobase transmembrane transport	1	3	4	9	0.136866	GO:0019419	BP	sulfate reduction	0	3	3	5	0.133754	GO:0034440	BP	lipid oxidation	8	15	23	69	0.1214	GO:0046174	BP	polyol catabolic process	5	0	5	14	0.148241
GO:1905613	BP	regulation of developmental vegetative growth	1	3	4	9	0.136866	GO:0019563	BP	glycerol catabolic process	0	3	3	5	0.133754	GO:0009694	BP	jasmonic acid metabolic process	4	6	10	26	0.12191	GO:0048830	BP	adventitious root development	5	0	5	14	0.148241
GO:1990641	BP	response to iron ion starvation	1	3	4	9	0.136866	GO:0030026	BP	cellular manganese ion homeostasis	2	1	3	5	0.133754	GO:2001023	BP	regulation of response to drug	4	6	10	26	0.12191	GO:2000038	BP	regulation of stomatal complex development	5	0	5	14	0.148241
GO:0016143	BP	S-glycoside metabolic process	8	8	16	52	0.137318	GO:0031440	BP	regulation of mRNA 3'-end processing	3	0	3	5	0.133754	GO:2001038	BP	regulation of cellular response to drug	4	6	10	26	0.12191	GO:0009910	BP	negative regulation of flower development	9	2	11	38	0.150591
GO:0019757	BP	glycosinolate metabolic process	8	8	16	52	0.137318	GO:0033302	BP	quercetin O-glucoside metabolic process	1	2	3	5	0.133754	GO:0004596	MF	peptide alpha-N-acetyltransferase activity	3	0	3	5	0.122542	GO:0005875	CC	microtubule associated complex	17	1	18	71	0.150899
GO:0019760	BP	glucosinolate metabolic process	8	8	16	52	0.137318	GO:0033303	BP	quercetin O-glucoside biosynthetic process	1	2	3	5	0.133754	GO:0004611	MF	phosphoenolpyruvate carboxykinase activity	1	2	3	5	0.122542	GO:0009845	BP	seed germination	23	12	35	142	0.153069
GO:0048367	BP	shoot system development	81	123	204	816	0.13745	GO:0033329	BP	kaempferol O-glucoside metabolic process	1	2	3	5	0.133754	GO:0008242	MF	omega peptidase activity	3	0	3	5	0.122542	GO:0045489	BP	pectin biosynthetic process	10	0	10	34	0.153094
GO:0046394	BP	carboxylic acid biosynthetic process	42	54	96	371	0.137942	GO:0033330	BP	kaempferol O-glucoside biosynthetic process	1	2	3	5	0.133754	GO:0008395	MF	steroid hydroxylase activity	2	1	3	5	0.122542	GO:0009644	BP	response to high light intensity	13	6	19	72	0.153928
GO:0001952	BP	regulation of cell-matrix adhesion	2	0	2	3	0.138506	GO:0033485	BP	cyanidin 3-O-glucoside biosynthetic process	1	2	3	5	0.133754	GO:0009927	MF	histidine phosphotransfer kinase activity	3	0	3	5	0.122542	GO:0019722	BP	calcium-mediated signaling	17	2	19	72	0.153928
GO:0001953	BP	negative regulation of cell-matrix adhesion	2	0	2	3	0.138506	GO:0042451	BP	purine nucleoside biosynthetic process	1	2	3	5	0.133754	GO:0015120	MF	phosphoglycerate transmembrane transporter activity	3	0	3	5	0.122542	GO:0006787	BP	porphyrin-containing compound catabolic process	5	1	6	18	0.153963
GO:0006097	BP	glyoxylate cycle	2	0	2	3	0.138506	GO:0043954	BP	cellular component maintenance	1	2	3	5	0.133754	GO:0015513	MF	high-affinity secondary active nitrite transmembrane transporter activity	2	1	3	5	0.122542	GO:0010540	BP	basipetal auxin transport	4	2	6	18	0.153963
GO:0006241	BP	CTP biosynthetic process	2	0	2	3	0.138506	GO:0046129	BP	purine ribonucleoside biosynthetic process	1	2	3	5	0.133754	GO:0016530	MF	metallochaperone activity	1	2	3	5	0.122542	GO:0033015	BP	tetrapyrrole catabolic process	5	1	6	18	0.153963
GO:0006433	BP	prolyl-tRNA aminoacylation	0	2	2	3	0.138506	GO:0046498	BP	S-adenosylhomocysteine metabolic process	2	1	3	5	0.133754	GO:0016629	MF	12-oxophytodienoate reductase activity	1	2	3	5	0.122542	GO:0044070	BP	regulation of anion transport	3	3	6	18	0.153963
GO:0006658	BP	phosphatidylserine metabolic process	1	1	2	3	0.138506	GO:0046847	BP	filopodium assembly	2	1	3	5	0.133754	GO:0033853	MF	aspartate-prephenate aminotransferase activity	0	3	3	5	0.122542	GO:0071483	BP	cellular response to blue light	5	1	6	18	0.153963
GO:0006659	BP	phosphatidylserine biosynthetic process	1	1	2	3	0.138506	GO:0048759	BP	xylem vessel member cell differentiation	1	2	3	5	0.133754	GO:0033854	MF	glutamate-prephenate aminotransferase activity	0	3	3	5	0.122542	GO:0031967	CC	organelle envelope	143	32	175	826	0.155347
GO:0007008	BP	outer mitochondrial membrane organization	1	1	2	3	0.138506	GO:0050673	BP	epithelial cell proliferation	3	0	3	5	0.133754	GO:0043047	MF	single-stranded telomeric DNA binding	1	2	3	5	0.122542	GO:0015994	BP	chlorophyll metabolic process	11	4	15	55	0.155376
GO:0007289	BP	spermatid nucleus differentiation	1	1	2	3	0.138506	GO:0050687	BP	negative regulation of defense response to virus	2	1	3	5	0.133754	GO:0045156	MF	electron transporter, transferring electrons within the cyclic electron transport pathway of photosynthesis activity	3	0	3	5	0.122542	GO:0010951	BP	negative regulation of endopeptidase activity	3	4	7	22	0.156138
GO:0007586	BP	digestion	1	1	2	3	0.138506	GO:0052031	BP	modulation by symbiont of host defense response	0	3	3	5	0.133754	GO:0071917	MF	triose-phosphate transmembrane transporter activity	3	0	3	5	0.122542	GO:0019252	BP	starch biosynthetic process	5	2	7	22	0.156138
GO:0009092	BP	homoserine metabolic process	1	1	2	3	0.138506	GO:0052167	BP	modulation by symbiont of host innate immune response	0	3	3	5	0.133754	GO:0090430	MF	caffeoyl-CoA: alcohol caffeoyl transferase activity	1	2	3	5	0.122542	GO:0043647	BP	inositol phosphate metabolic process	5	2	7	22	0.156138
GO:0009143	BP	nucleoside triphosphate catabolic process	0	2	2	3	0.138506	GO:0052173	BP	response to defenses of other organism	0	3	3	5	0.133754	GO:0098847	MF	sequence-specific single stranded DNA binding	1	2	3	5	0.122542	GO:0009508	CC	plastid chromosome	4	0	4	11	0.156232
GO:0009151	BP	purine deoxyribonucleotide metabolic process	0	2	2	3	0.138506	GO:0052200	BP	response to host defenses	0	3	3	5	0.133754	GO:0006766	BP	vitamin metabolic process	15	5	20	59	0.12375	GO:0031983	CC	vesicle lumen	2	2	4	11	0.156232
GO:0009208	BP	pyrimidine ribonucleoside triphosphate metabolic process	2	0	2	3	0.138506	GO:0052553	BP	modulation by symbiont of host immune response	0	3	3	5	0.133754	GO:0055081	BP	anion homeostasis	10	10	20	59	0.12375	GO:0034774	CC	secretory granule lumen	2	2	4	11	0.156232
GO:0009209	BP	pyrimidine ribonucleoside triphosphate biosynthetic process	2	0	2	3	0.138506	GO:0052572	BP	response to host immune response	0	3	3	5	0.133754	GO:0008064	BP	regulation of actin polymerization or depolymerization	11	6	17	49	0.124723	GO:0060205	CC	cytoplasmic vesicle lumen	2	2	4	11	0.156232
GO:0009215	BP	purine deoxyribonucleoside triphosphate metabolic process	0	2	2	3	0.138506	GO:0071222	BP	cellular response to lipopolysaccharide	3	0	3	5	0.133754	GO:0030832	BP	regulation of actin filament length	11	6	17	49	0.124723	GO:0065007	BP	biological regulation	631	267	898	4213	0.157141
GO:0010069	BP	zygote asymmetric cytokinesis in embryo sac	0	2	2	3	0.138506	GO:0071486	BP	cellular response to high light intensity	1	2	3	5	0.133754	GO:0050801	BP	ion homeostasis	34	34	68	227	0.124888	GO:0071310	BP	cellular response to organic substance	126	73	199	897	0.157608
GO:0010493	BP	Lewis a epitope biosynthetic process	2	0	2	3	0.138506	GO:0071763	BP	nuclear membrane organization	2	1	3	5	0.133754	GO:0009845	BP	seed germination	23	21	44	142	0.125219	GO:0005516	MF	calmodulin binding	33	10	43	176	0.15825
GO:0010597	BP	green leaf volatile biosynthetic process	0	2	2	3	0.138506	GO:0075136	BP	response to host	0	3	3	5	0.133754	GO:0090698	BP	post-embryonic plant morphogenesis	42	17	59	195	0.125274	GO:0009501	CC	amyloplast	4	1	5	15	0.158498
GO:0010634	BP	positive regulation of epithelial cell migration	2	0	2	3	0.138506	GO:0090130	BP	tissue migration	3	0	3	5	0.133754	GO:0005887	CC	integral component of plasma membrane	37	26	63	212	0.125416	GO:0002252	BP	immune effector process	17	7	24	94	0.158514
GO:0010810	BP	regulation of cell-substrate adhesion	2	0	2	3	0.138506	GO:0090132	BP	epithelium migration	3	0	3	5	0.133754	GO:0000987	MF	cis-regulatory region sequence-specific DNA binding	5	6	11	29	0.125537	GO:0009640	BP	photomorphogenesis	13	5	18	68	0.158603
GO:0010812	BP	negative regulation of cell-substrate adhesion	2	0	2	3	0.138506	GO:0090322	BP	regulation of superoxide metabolic process	0	3	3	5	0.133754	GO:0080161	MF	auxin transmembrane transporter activity	7	4	11	29	0.125537	GO:0072524	BP	pyridine-containing compound metabolic process	13	8	21	81	0.15932
GO:0015855	BP	pyrimidine nucleobase transport	1	1	2	3	0.138506	GO:0090431	BP	alkyl caffeate ester biosynthetic process	2	1	3	5	0.133754	GO:0010030	BP	positive regulation of seed germination	6	3	9	23	0.126656	GO:0031975	CC	envelope	143	32	175	827	0.159765
GO:0015857	BP	uracil transport	1	1	2	3	0.138506	GO:0090436	BP	leaf pavement cell development	2	1	3	5	0.133754	GO:0009737	BP	response to abscisic acid	69	67	136	473	0.128072	GO:0009639	BP	response to red or far red light	30	10	40	165	0.160631
GO:0019322	BP	pentose biosynthetic process	0	2	2	3	0.138506	GO:0098532	BP	histone H3-K27 trimethylation	2	1	3	5	0.133754	GO:0016791	MF	phosphatase activity	30	21	51	165	0.12861	GO:0009738	BP	abscisic acid-activated signaling pathway	24	18	42	174	0.161102
GO:0019372	BP	lipoxygenase pathway	0	2	2	3	0.138506	GO:1900363	BP	regulation of mRNA polyadenylation	3	0	3	5	0.133754	GO:0005775	CC	vacuolar lumen	2	2	4	8	0.128732	GO:0015081	MF	sodium ion transmembrane transporter activity	4	2	6	18	0.16112
GO:0019418	BP	sulfide oxidation	0	2	2	3	0.138506	GO:1901038	BP	cyanidin 3-O-glucoside metabolic process	1	2	3	5	0.133754	GO:0010330	CC	cellulose synthase complex	4	0	4	8	0.128732	GO:0047262	MF	polygalacturonate 4-alpha-galacturonosyltransferase activity	6	0	6	18	0.16112
GO:0019424	BP	sulfide oxidation, using siroheme sulfite reductase	0	2	2	3	0.138506	GO:1901804	BP	beta-glucoside metabolic process	1	2	3	5	0.133754	GO:0009266	BP	response to temperature stimulus	80	62	142	495	0.128906	GO:0022853	MF	active ion transmembrane transporter activity	22	13	35	141	0.161266
GO:0019566	BP	arabinose metabolic process	0	2	2	3	0.138506	GO:1901806	BP	beta-glucoside biosynthetic process	1	2	3	5	0.133754	GO:0006576	BP	cellular biogenic amine metabolic process	7	6	13	36	0.129413	GO:0006979	BP	response to oxidative stress	46	28	74	319	0.161562
GO:0019567	BP	arabinose biosynthetic process	0	2	2	3	0.138506	GO:1902774	BP	late endosome to lysosome transport	2	1	3	5	0.133754	GO:0016102	BP	diterpenoid biosynthetic process	9	4	13	36	0.129413	GO:0006873	BP	cellular ion homeostasis	20	6	26	103	0.161734
GO:0021895	BP	cerebral cortex neuron differentiation	1	1	2	3	0.138506	GO:1903352	BP	L-ornithine transmembrane transport	2	1	3	5	0.133754	GO:0015171	MF	amino acid transmembrane transporter activity	7	11	18	52	0.129941	GO:0002215	BP	defense response to nematode	0	3	3	7	0.162591
GO:0022407	BP	regulation of cell-cell adhesion	1	1	2	3	0.138506	GO:0006355	BP	regulation of DNA-templated transcription	156	252	408	1410	0.134237	GO:0000978	MF	RNA polymerase II cis-regulatory region sequence-specific DNA binding	4	6	10	26	0.130158	GO:0006002	BP	fructose 6-phosphate metabolic process	3	0	3	7	0.162591
GO:0022409	BP	positive regulation of cell-cell adhesion	1	1	2	3	0.138506	GO:0031347	BP	regulation of defense response	19	52	71	228	0.134787	GO:0004252	MF	serine-type endopeptidase activity	10	0	10	26	0.130158	GO:0006808	BP	regulation of nitrogen utilization	3	0	3	7	0.162591
GO:0030388	BP	fructose 1,6-bisphosphate metabolic process	0	2	2	3	0.138506	GO:0009863	BP	salicylic acid mediated signaling pathway	7	13	20	57	0.135389	GO:0009110	BP	vitamin biosynthetic process	14	5	19	56	0.130266	GO:0009643	BP	photosynthetic acclimation	2	1	3	7	0.162591
GO:0031341	BP	regulation of cell killing	1	1	2	3	0.138506	GO:0010101	BP	post-embryonic root morphogenesis	9	11	20	57	0.135389	GO:0055065	BP	metal ion homeostasis	23	22	45	146	0.130536	GO:0010338	BP	leaf formation	3	0	3	7	0.162591
GO:0031343	BP	positive regulation of cell killing	1	1	2	3	0.138506	GO:0000064	MF	L-ornithine transmembrane transporter activity	2	1	3	5	0.135813	GO:0006862	BP	nucleotide transport	2	6	8	20	0.131132	GO:0010447	BP	response to acidic pH	2	1	3	7	0.162591
GO:0035092	BP	sperm DNA condensation	1	1	2	3	0.138506	GO:0003995	MF	acyl-CoA dehydrogenase activity	2	1	3	5	0.135813	GO:0030042	BP	actin filament depolymerization	5	3	8	20	0.131132	GO:0022413	BP	reproductive process in single-celled organism	0	3	3	7	0.162591
GO:0042549	BP	photosystem II stabilization	0	2	2	3	0.138506	GO:0003997	MF	acyl-CoA oxidase activity	2	1	3	5	0.135813	GO:0030833	BP	regulation of actin filament polymerization	11	5	16	46	0.131265	GO:0030437	BP	ascospore formation	0	3	3	7	0.162591
GO:0043496	BP	regulation of protein homodimerization activity	0	2	2	3	0.138506	GO:0004124	MF	cysteine synthase activity	0	3	3	5	0.135813	GO:1990752	CC	microtubule end	5	0	5	11	0.132028	GO:0032505	BP	reproduction of a single-celled organism	0	3	3	7	0.162591
GO:0044245	BP	polysaccharide digestion	1	1	2	3	0.138506	GO:0008242	MF	omega peptidase activity	0	3	3	5	0.135813	GO:0015791	BP	polyol transmembrane transport	2	2	4	8	0.133991	GO:0035337	BP	fatty-acyl-CoA metabolic process	3	0	3	7	0.162591
GO:0045038	BP	protein import into chloroplast thylakoid membrane	0	2	2	3	0.138506	GO:0008843	MF	endochitinase activity	2	1	3	5	0.135813	GO:0032515	BP	negative regulation of phosphoprotein phosphatase activity	3	1	4	8	0.133991	GO:0042946	BP	glucoside transport	1	2	3	7	0.162591
GO:0045040	BP	protein insertion into mitochondrial outer membrane	1	1	2	3	0.138506	GO:0015665	MF	alcohol transmembrane transporter activity	2	1	3	5	0.135813	GO:0035308	BP	negative regulation of protein dephosphorylation	3	1	4	8	0.133991	GO:0043935	BP	sexual sporulation resulting in formation of a cellular spore	0	3	3	7	0.162591
GO:0045493	BP	xylan catabolic process	1	1	2	3	0.138506	GO:0016634	MF	oxidoreductase activity, acting on the CH-CH group of donors, oxygen as acceptor	2	1	3	5	0.135813	GO:0046355	BP	mannan catabolic process	3	1	4	8	0.133991	GO:0046244	BP	salicylic acid catabolic process	3	0	3	7	0.162591
GO:0045785	BP	positive regulation of cell adhesion	1	1	2	3	0.138506	GO:0032454	MF	histone H3-methyl-lysine-9 demethylase activity	2	1	3	5	0.135813	GO:0046470	BP	phosphatidylcholine metabolic process	3	1	4	8	0.133991	GO:0051782	BP	negative regulation of cell division	0	3	3	7	0.162591
GO:0045880	BP	positive regulation of smoothened signaling pathway	0	2	2	3	0.138506	GO:0046592	MF	polyamine oxidase activity	2	1	3	5	0.135813	GO:0005778	CC	peroxisomal membrane	8	6	14	40	0.133998	GO:0055071	BP	manganese ion homeostasis	2	1	3	7	0.162591
GO:0046036	BP	CTP metabolic process	2	0	2	3	0.138506	GO:0047213	MF	anthocyanidin 3-O-glucosyltransferase activity	1	2	3	5	0.135813	GO:0031903	CC	microbody membrane	8	6	14	40	0.133998	GO:0071484	BP	cellular response to light intensity	2	1	3	7	0.162591
GO:0046166	BP	glyceraldehyde-3-phosphate biosynthetic process	0	2	2	3	0.138506	GO:0052890	MF	oxidoreductase activity, acting on the CH-CH group of donors, with a flavin as acceptor	2	1	3	5	0.135813	GO:0005249	MF	voltage-gated potassium channel activity	5	4	9	23	0.134633	GO:0080052	BP	response to histidine	3	0	3	7	0.162591
GO:0046874	BP	quinolinate metabolic process	1	1	2	3	0.138506	GO:0080059	MF	flavonol 3-O-arabinosyltransferase activity	1	2	3	5	0.135813	GO:0005267	MF	potassium channel activity	5	4	9	23	0.134633	GO:0080053	BP	response to phenylalanine	3	0	3	7	0.162591
GO:0051639	BP	actin filament network formation	0	2	2	3	0.138506	GO:0090430	MF	caffeoyl-CoA: alcohol caffeoyl transferase activity	2	1	3	5	0.135813	GO:0030414	MF	peptidase inhibitor activity	2	7	9	23	0.134633	GO:1901031	BP	regulation of response to reactive oxygen species	2	1	3	7	0.162591
GO:0051709	BP	regulation of killing of cells of another organism	1	1	2	3	0.138506	GO:0032102	BP	negative regulation of response to external stimulus	6	9	15	41	0.13607	GO:0000266	BP	mitochondrial fission	2	5	7	17	0.135022	GO:1901656	BP	glycoside transport	1	2	3	7	0.162591
GO:0051712	BP	positive regulation of killing of cells of another organism	1	1	2	3	0.138506	GO:0004857	MF	enzyme inhibitor activity	9	16	25	73	0.137872	GO:0005992	BP	trehalose biosynthetic process	3	4	7	17	0.135022	GO:1902418	BP	(+)-abscisic acid D-glucopyranosyl ester transmembrane transport	1	2	3	7	0.162591
GO:0051893	BP	regulation of focal adhesion assembly	2	0	2	3	0.138506	GO:0009723	BP	response to ethylene	28	32	60	191	0.139912	GO:0006020	BP	inositol metabolic process	4	3	7	17	0.135022	GO:1905393	BP	plant organ formation	19	16	35	143	0.163968
GO:0051895	BP	negative regulation of focal adhesion assembly	2	0	2	3	0.138506	GO:0098661	BP	inorganic anion transmembrane transport	12	11	23	67	0.139949	GO:0030834	BP	regulation of actin filament depolymerization	4	3	7	17	0.135022	GO:0005372	MF	water transmembrane transporter activity	5	2	7	22	0.164074
GO:0060491	BP	regulation of cell projection assembly	2	0	2	3	0.138506	GO:0000815	CC	ESCRT III complex	0	4	4	8	0.140037	GO:0046189	BP	phenol-containing compound biosynthetic process	3	4	7	17	0.135022	GO:0015250	MF	water channel activity	5	2	7	22	0.164074
GO:0061687	BP	detoxification of inorganic compound	1	1	2	3	0.138506	GO:0005775	CC	vacuolar lumen	1	3	4	8	0.140037	GO:0090351	BP	seedling development	23	23	46	150	0.135822	GO:0030170	MF	pyridoxal phosphate binding	4	3	7	22	0.164074
GO:0072531	BP	pyrimidine-containing compound transmembrane transport	1	1	2	3	0.138506	GO:0035371	CC	microtubule plus-end	1	3	4	8	0.140037	GO:0016108	BP	tetraterpenoid metabolic process	8	4	12	33	0.135921	GO:0070279	MF	vitamin B6 binding	4	3	7	22	0.164074
GO:0080088	BP	spermidine hydroxycinnamate conjugate biosynthetic process	0	2	2	3	0.138506	GO:0051213	MF	dioxygenase activity	4	16	20	57	0.141855	GO:0016116	BP	carotenoid metabolic process	8	4	12	33	0.135921	GO:0016713	MF	oxidoreductase activity, acting on paired donors, with incorporation or reduction of molecular oxygen, reduced iron-sulfur protein as one donor, and incorporation of one atom of oxygen	6	2	8	26	0.164838
GO:0090109	BP	regulation of cell-substrate junction assembly	2	0	2	3	0.138506	GO:0051702	BP	biological process involved in interaction with symbiont	14	24	38	117	0.14431	GO:0016859	MF	cis-trans isomerase activity	10	10	20	59	0.136218	GO:0001872	MF	(1->3)-beta-D-glucan binding	2	1	3	7	0.167409
GO:0090559	BP	regulation of membrane permeability	2	0	2	3	0.138506	GO:0072593	BP	reactive oxygen species metabolic process	14	24	38	117	0.14431	GO:0060560	BP	developmental growth involved in morphogenesis	53	33	86	293	0.136668	GO:0004365	MF	glyceraldehyde-3-phosphate dehydrogenase (NAD+) (phosphorylating) activity	1	2	3	7	0.167409
GO:0120032	BP	regulation of plasma membrane bounded cell projection assembly	2	0	2	3	0.138506	GO:0007018	BP	microtubule-based movement	6	16	22	64	0.144849	GO:0006793	BP	phosphorus metabolic process	196	180	376	1360	0.137047	GO:0004864	MF	protein phosphatase inhibitor activity	3	0	3	7	0.167409
GO:0150116	BP	regulation of cell-substrate junction organization	2	0	2	3	0.138506	GO:0009508	CC	plastid chromosome	0	5	5	11	0.145369	GO:0009739	BP	response to gibberellin	18	16	34	108	0.137275	GO:0005432	MF	calcium:sodium antiporter activity	1	2	3	7	0.167409
GO:0150118	BP	negative regulation of cell-substrate junction organization	2	0	2	3	0.138506	GO:0016581	CC	NuRD complex	2	3	5	11	0.145369	GO:0006595	BP	polyamine metabolic process	2	4	6	14	0.137757	GO:0005546	MF	phosphatidylinositol-4,5-bisphosphate binding	2	1	3	7	0.167409
GO:1900160	BP	plastid chromosome packaging	0	2	2	3	0.138506	GO:0090545	CC	CHD-type complex	2	3	5	11	0.145369	GO:0016998	BP	cell wall macromolecule catabolic process	5	1	6	14	0.137757	GO:0009011	MF	starch synthase activity	2	1	3	7	0.167409
GO:1900366	BP	negative regulation of defense response to insect	2	0	2	3	0.138506	GO:0010311	BP	lateral root formation	9	8	17	48	0.149623	GO:0044375	BP	regulation of peroxisome size	3	3	6	14	0.137757	GO:0016688	MF	L-ascorbate peroxidase activity	3	0	3	7	0.167409
GO:1901798	BP	positive regulation of signal transduction by p53 class mediator	1	1	2	3	0.138506	GO:0034219	BP	carbohydrate transmembrane transport	7	14	21	61	0.149964	GO:0046940	BP	nucleoside monophosphate phosphorylation	4	2	6	14	0.137757	GO:0042947	MF	glucoside transmembrane transporter activity	1	2	3	7	0.167409
GO:1903391	BP	regulation of adherens junction organization	2	0	2	3	0.138506	GO:0071555	BP	cell wall organization	8	37	45	141	0.150093	GO:1902265	BP	abscisic acid homeostasis	4	2	6	14	0.137757	GO:0043891	MF	glyceraldehyde-3-phosphate dehydrogenase (NAD(P)+) (phosphorylating) activity	1	2	3	7	0.167409
GO:1903392	BP	negative regulation of adherens junction organization	2	0	2	3	0.138506	GO:0098552	CC	side of membrane	5	13	18	53	0.152512	GO:2000038	BP	regulation of stomatal complex development	6	0	6	14	0.137757	GO:1902417	MF	(+)-abscisic acid D-glucopyranosyl ester transmembrane transporter activity	1	2	3	7	0.167409
GO:1903791	BP	uracil transmembrane transport	1	1	2	3	0.138506	GO:0008194	MF	UDP-glycosyltransferase activity	13	44	57	181	0.153911	GO:0002221	BP	pattern recognition receptor signaling pathway	2	3	5	11	0.138221	GO:0015085	MF	calcium ion transmembrane transporter activity	15	4	19	72	0.167911
GO:1904082	BP	pyrimidine nucleobase transmembrane transport	1	1	2	3	0.138506	GO:0007286	BP	spermatid development	3	1	4	8	0.154127	GO:0002757	BP	immune response-activating signal transduction	2	3	5	11	0.138221	GO:0051865	BP	protein autoubiquitination	8	4	12	43	0.168229
GO:2000039	BP	regulation of trichome morphogenesis	1	1	2	3	0.138506	GO:0009200	BP	deoxyribonucleoside triphosphate metabolic process	1	3	4	8	0.154127	GO:0006563	BP	L-serine metabolic process	4	1	5	11	0.138221	GO:0044275	BP	cellular carbohydrate catabolic process	8	3	11	39	0.172475
GO:2000895	BP	hemicellulose catabolic process	1	1	2	3	0.138506	GO:0010496	BP	intercellular transport	1	3	4	8	0.154127	GO:0019320	BP	hexose catabolic process	2	3	5	11	0.138221	GO:2000243	BP	positive regulation of reproductive process	9	9	18	69	0.17505
GO:0098552	CC	side of membrane	3	13	16	53	0.140346	GO:0018871	BP	1-aminocyclopropane-1-carboxylate metabolic process	3	1	4	8	0.154127	GO:0019374	BP	galactolipid metabolic process	0	5	5	11	0.138221	GO:0007623	BP	circadian rhythm	15	11	26	104	0.175077
GO:0010252	BP	auxin homeostasis	4	9	13	41	0.141605	GO:0019321	BP	pentose metabolic process	1	3	4	8	0.154127	GO:0050891	BP	multicellular organismal water homeostasis	1	4	5	11	0.138221	GO:0048511	BP	rhythmic process	15	11	26	104	0.175077
GO:0007267	BP	cell-cell signaling	7	16	23	79	0.14207	GO:0030155	BP	regulation of cell adhesion	3	1	4	8	0.154127	GO:0098772	MF	molecular function regulator activity	37	20	57	187	0.138557	GO:0090697	BP	post-embryonic plant organ morphogenesis	14	14	28	113	0.177184
GO:0009718	BP	anthocyanin-containing compound biosynthetic process	2	8	10	30	0.142321	GO:0042218	BP	1-aminocyclopropane-1-carboxylate biosynthetic process	3	1	4	8	0.154127	GO:0004866	MF	endopeptidase inhibitor activity	1	7	8	20	0.138766	GO:0000314	CC	organellar small ribosomal subunit	2	0	2	4	0.177431
GO:0015780	BP	nucleotide-sugar transmembrane transport	2	8	10	30	0.142321	GO:0046500	BP	S-adenosylmethionine metabolic process	3	1	4	8	0.154127	GO:0050661	MF	NADP binding	2	6	8	20	0.138766	GO:0009921	CC	auxin efflux carrier complex	2	0	2	4	0.177431
GO:1902905	BP	positive regulation of supramolecular fiber organization	4	6	10	30	0.142321	GO:0048515	BP	spermatid differentiation	3	1	4	8	0.154127	GO:0015166	MF	polyol transmembrane transporter activity	2	2	4	8	0.139038	GO:0031262	CC	Ndc80 complex	1	1	2	4	0.177431
GO:0003883	MF	CTP synthase activity	2	0	2	3	0.14307	GO:0071421	BP	manganese ion transmembrane transport	2	2	4	8	0.154127	GO:0016307	MF	phosphatidylinositol phosphate kinase activity	3	1	4	8	0.139038	GO:0031617	CC	NMS complex	1	1	2	4	0.177431
GO:0004096	MF	catalase activity	2	0	2	3	0.14307	GO:2000037	BP	regulation of stomatal complex patterning	1	3	4	8	0.154127	GO:0016985	MF	mannan endo-1,4-beta-mannosidase activity	3	1	4	8	0.139038	GO:0042581	CC	specific granule	0	2	2	4	0.177431
GO:0004557	MF	alpha-galactosidase activity	2	0	2	3	0.14307	GO:0009626	BP	plant-type hypersensitive response	12	24	36	111	0.154321	GO:0019212	MF	phosphatase inhibitor activity	3	1	4	8	0.139038	GO:0045211	CC	postsynaptic membrane	1	1	2	4	0.177431
GO:0004635	MF	phosphoribosyl-AMP cyclohydrolase activity	0	2	2	3	0.14307	GO:0009694	BP	jasmonic acid metabolic process	3	7	10	26	0.15588	GO:0048038	MF	quinone binding	0	4	4	8	0.139038	GO:0097060	CC	synaptic membrane	1	1	2	4	0.177431
GO:0004636	MF	phosphoribosyl-ATP diphosphatase activity	0	2	2	3	0.14307	GO:0032104	BP	regulation of response to extracellular stimulus	6	4	10	26	0.15588	GO:0032956	BP	regulation of actin cytoskeleton organization	11	9	20	60	0.141614	GO:0003777	MF	microtubule motor activity	11	1	12	43	0.1797
GO:0004807	MF	triose-phosphate isomerase activity	0	2	2	3	0.14307	GO:0032107	BP	regulation of response to nutrient levels	6	4	10	26	0.15588	GO:0004869	MF	cysteine-type endopeptidase inhibitor activity	0	7	7	17	0.142225	GO:0002221	BP	pattern recognition receptor signaling pathway	3	1	4	11	0.179952
GO:0004827	MF	proline-tRNA ligase activity	0	2	2	3	0.14307	GO:0042761	BP	very long-chain fatty acid biosynthetic process	0	10	10	26	0.15588	GO:0140828	MF	metal cation:monoatomic cation antiporter activity	1	6	7	17	0.142225	GO:0019432	BP	triglyceride biosynthetic process	1	3	4	11	0.179952
GO:0005350	MF	pyrimidine nucleobase transmembrane transporter activity	1	1	2	3	0.14307	GO:0005384	MF	manganese ion transmembrane transporter activity	2	2	4	8	0.156909	GO:0009260	BP	ribonucleotide biosynthetic process	15	16	31	98	0.143548	GO:0051238	BP	sequestering of metal ion	2	2	4	11	0.179952
GO:0008195	MF	phosphatidate phosphatase activity	2	0	2	3	0.14307	GO:0015386	MF	potassium:proton antiporter activity	3	1	4	8	0.156909	GO:0046390	BP	ribose phosphate biosynthetic process	15	16	31	98	0.143548	GO:1902358	BP	sulfate transmembrane transport	3	1	4	11	0.179952
GO:0008569	MF	minus-end-directed microtubule motor activity	0	2	2	3	0.14307	GO:0016307	MF	phosphatidylinositol phosphate kinase activity	1	3	4	8	0.156909	GO:0001653	MF	peptide receptor activity	4	1	5	11	0.144183	GO:0071241	BP	cellular response to inorganic substance	7	13	20	78	0.180075
GO:0008686	MF	3,4-dihydroxy-2-butanone-4-phosphate synthase activity	1	1	2	3	0.14307	GO:0016847	MF	1-aminocyclopropane-1-carboxylate synthase activity	3	1	4	8	0.156909	GO:0019888	MF	protein phosphatase regulator activity	3	2	5	11	0.144183	GO:0006778	BP	porphyrin-containing compound metabolic process	13	4	17	65	0.180732
GO:0008964	MF	phosphoenolpyruvate carboxylase activity	1	1	2	3	0.14307	GO:0019139	MF	cytokinin dehydrogenase activity	1	3	4	8	0.156909	GO:0016747	MF	acyltransferase activity, transferring groups other than amino-acyl groups	41	13	54	177	0.144356	GO:0010039	BP	response to iron ion	7	10	17	65	0.180732
GO:0010313	MF	phytochrome binding	1	1	2	3	0.14307	GO:0019212	MF	phosphatase inhibitor activity	1	3	4	8	0.156909	GO:0050145	MF	nucleoside monophosphate kinase activity	4	2	6	14	0.144415	GO:0004175	MF	endopeptidase activity	20	13	33	134	0.182539
GO:0010698	MF	acetyltransferase activator activity	2	0	2	3	0.14307	GO:0022821	MF	solute:potassium antiporter activity	3	1	4	8	0.156909	GO:0080133	MF	midchain alkane hydroxylase activity	5	1	6	14	0.144415	GO:0009066	BP	aspartate family amino acid metabolic process	2	6	8	27	0.183816
GO:0015210	MF	uracil transmembrane transporter activity	1	1	2	3	0.14307	GO:0120013	MF	lipid transfer activity	3	1	4	8	0.156909	GO:0110053	BP	regulation of actin filament organization	11	6	17	50	0.144613	GO:0010191	BP	mucilage metabolic process	7	1	8	27	0.183816
GO:0016002	MF	sulfite reductase activity	0	2	2	3	0.14307	GO:0015144	MF	carbohydrate transmembrane transporter activity	7	14	21	61	0.157119	GO:0010208	BP	pollen wall assembly	11	3	14	40	0.145652	GO:0015718	BP	monocarboxylic acid transport	7	1	8	27	0.183816
GO:0016673	MF	oxidoreductase activity, acting on a sulfur group of donors, iron-sulfur protein as acceptor	0	2	2	3	0.14307	GO:0009640	BP	photomorphogenesis	10	13	23	68	0.158564	GO:0051346	BP	negative regulation of hydrolase activity	6	8	14	40	0.145652	GO:0080043	MF	quercetin 3-O-glucosyltransferase activity	20	5	25	99	0.184176
GO:0016756	MF	glutathione gamma-glutamylcysteinyltransferase activity	0	2	2	3	0.14307	GO:0009695	BP	jasmonic acid biosynthetic process	3	6	9	23	0.159333	GO:0085029	BP	extracellular matrix assembly	11	3	14	40	0.145652	GO:0080044	MF	quercetin 7-O-glucosyltransferase activity	20	5	25	99	0.184176
GO:0017057	MF	6-phosphogluconolactonase activity	2	0	2	3	0.14307	GO:0045321	BP	leukocyte activation	2	7	9	23	0.159333	GO:0019216	BP	regulation of lipid metabolic process	9	10	19	57	0.149253	GO:0006875	BP	cellular metal ion homeostasis	13	6	19	74	0.186068
GO:0034639	MF	L-amino acid efflux transmembrane transporter activity	2	0	2	3	0.14307	GO:1901606	BP	alpha-amino acid catabolic process	5	4	9	23	0.159333	GO:0010588	BP	cotyledon vascular tissue pattern formation	9	1	10	27	0.149933	GO:0015116	MF	sulfate transmembrane transporter activity	3	1	4	11	0.18622
GO:0042132	MF	fructose 1,6-bisphosphate 1-phosphatase activity	0	2	2	3	0.14307	GO:0009825	BP	multidimensional cell growth	4	11	15	42	0.160034	GO:0009755	BP	hormone-mediated signaling pathway	94	70	164	579	0.150219	GO:0019888	MF	protein phosphatase regulator activity	3	1	4	11	0.18622
GO:0047429	MF	nucleoside triphosphate diphosphatase activity	0	2	2	3	0.14307	GO:0008233	MF	peptidase activity	19	49	68	219	0.160281	GO:0018208	BP	peptidyl-proline modification	10	11	21	64	0.152608	GO:0009864	BP	induced systemic resistance, jasmonic acid mediated signaling pathway	5	0	5	15	0.18623
GO:0050311	MF	sulfite reductase (ferredoxin) activity	0	2	2	3	0.14307	GO:0009260	BP	ribonucleotide biosynthetic process	12	20	32	98	0.160471	GO:0009742	BP	brassinosteroid mediated signaling pathway	13	10	23	71	0.15499	GO:0009695	BP	jasmonic acid biosynthetic process	5	2	7	23	0.186395
GO:0050373	MF	UDP-arabinose 4-epimerase activity	0	2	2	3	0.14307	GO:0046390	BP	ribose phosphate biosynthetic process	12	20	32	98	0.160471	GO:0000302	BP	response to reactive oxygen species	25	23	48	159	0.158012	GO:1901606	BP	alpha-amino acid catabolic process	2	5	7	23	0.186395
GO:0051721	MF	protein phosphatase 2A binding	1	1	2	3	0.14307	GO:0042430	BP	indole-containing compound metabolic process	12	7	19	55	0.160896	GO:0008066	MF	glutamate receptor activity	4	6	10	27	0.159563	GO:0009827	BP	plant-type cell wall modification	6	0	6	19	0.187576
GO:0061628	MF	H3K27me3 modified histone binding	1	1	2	3	0.14307	GO:0005881	CC	cytoplasmic microtubule	2	8	10	27	0.161517	GO:0010329	MF	auxin efflux transmembrane transporter activity	6	4	10	27	0.159563	GO:0010223	BP	secondary shoot formation	6	6	12	44	0.190027
GO:0080072	MF	spermidine:sinapoyl CoA N-acyltransferase activity	0	2	2	3	0.14307	GO:0001736	BP	establishment of planar polarity	1	4	5	11	0.162132	GO:0018958	BP	phenol-containing compound metabolic process	6	6	12	34	0.162052	GO:0010346	BP	shoot axis formation	6	6	12	44	0.190027
GO:0080073	MF	spermidine:coumaroyl CoA N-acyltransferase activity	0	2	2	3	0.14307	GO:0001738	BP	morphogenesis of a polarized epithelium	1	4	5	11	0.162132	GO:0016853	MF	isomerase activity	32	19	51	168	0.162155	GO:0004190	MF	aspartic-type endopeptidase activity	5	4	9	31	0.190646
GO:0080074	MF	spermidine:caffeoyl CoA N-acyltransferase activity	0	2	2	3	0.14307	GO:0019253	BP	reductive pentose-phosphate cycle	1	4	5	11	0.162132	GO:0009826	BP	unidimensional cell growth	42	29	71	242	0.164129	GO:0070001	MF	aspartic-type peptidase activity	5	4	9	31	0.190646
GO:0080075	MF	spermidine:feruloyl CoA N-acyltransferase activity	0	2	2	3	0.14307	GO:0019685	BP	photosynthesis, dark reaction	1	4	5	11	0.162132	GO:0140096	MF	catalytic activity, acting on a protein	223	186	409	1472	0.164311	GO:0016763	MF	pentosyltransferase activity	12	2	14	52	0.191983
GO:0090353	MF	polygalacturonase inhibitor activity	2	0	2	3	0.14307	GO:0051238	BP	sequestering of metal ion	3	2	5	11	0.162132	GO:0051536	MF	iron-sulfur cluster binding	7	6	13	37	0.164981	GO:0070588	BP	calcium ion transmembrane transport	18	5	23	92	0.193071
GO:0097599	MF	xylanase activity	1	1	2	3	0.14307	GO:1902358	BP	sulfate transmembrane transport	1	4	5	11	0.162132	GO:0051540	MF	metal cluster binding	7	6	13	37	0.164981	GO:0090351	BP	seedling development	23	13	36	150	0.193135
GO:1990136	MF	linoleate 9S-lipoxygenase activity	2	0	2	3	0.14307	GO:0010222	BP	stem vascular tissue pattern formation	0	8	8	20	0.16224	GO:0010192	BP	mucilage biosynthetic process	7	1	8	21	0.165136	GO:0016877	MF	ligase activity, forming carbon-sulfur bonds	7	1	8	27	0.193479
GO:0005345	MF	purine nucleobase transmembrane transporter activity	1	3	4	9	0.144133	GO:0031146	BP	SCF-dependent proteasomal ubiquitin-dependent protein catabolic process	7	1	8	20	0.16224	GO:0045596	BP	negative regulation of cell differentiation	6	2	8	21	0.165136	GO:0015101	MF	organic cation transmembrane transporter activity	3	2	5	15	0.193607
GO:0009383	MF	rRNA (cytosine-C5-)-methyltransferase activity	0	4	4	9	0.144133	GO:0051262	BP	protein tetramerization	4	4	8	20	0.16224	GO:0055083	BP	monovalent inorganic anion homeostasis	4	4	8	21	0.165136	GO:0000393	BP	spliceosomal conformational changes to generate catalytic conformation	0	2	2	4	0.193699
GO:0015217	MF	ADP transmembrane transporter activity	4	0	4	9	0.144133	GO:0051781	BP	positive regulation of cell division	6	2	8	20	0.16224	GO:0009267	BP	cellular response to starvation	13	19	32	103	0.166068	GO:0006021	BP	inositol biosynthetic process	1	1	2	4	0.193699
GO:0015368	MF	calcium:cation antiporter activity	3	1	4	9	0.144133	GO:0015267	MF	channel activity	12	27	39	121	0.163356	GO:0005388	MF	P-type calcium transporter activity	5	4	9	24	0.166792	GO:0006030	BP	chitin metabolic process	0	2	2	4	0.193699
GO:0016434	MF	rRNA (cytosine) methyltransferase activity	0	4	4	9	0.144133	GO:0022803	MF	passive transmembrane transporter activity	12	27	39	121	0.163356	GO:0048646	BP	anatomical structure formation involved in morphogenesis	55	30	85	293	0.167678	GO:0006032	BP	chitin catabolic process	0	2	2	4	0.193699
GO:0030744	MF	luteolin O-methyltransferase activity	0	4	4	9	0.144133	GO:0008028	MF	monocarboxylic acid transmembrane transporter activity	1	8	9	23	0.16398	GO:0031414	CC	N-terminal protein acetyltransferase complex	2	0	2	3	0.16817	GO:0006294	BP	nucleotide-excision repair, preincision complex assembly	1	1	2	4	0.193699
GO:0030755	MF	quercetin 3-O-methyltransferase activity	0	4	4	9	0.144133	GO:0002443	BP	leukocyte mediated immunity	2	5	7	17	0.164218	GO:0032585	CC	multivesicular body membrane	1	1	2	3	0.16817	GO:0007019	BP	microtubule depolymerization	2	0	2	4	0.193699
GO:0033799	MF	myricetin 3'-O-methyltransferase activity	0	4	4	9	0.144133	GO:0006595	BP	polyamine metabolic process	3	3	6	14	0.164603	GO:0036449	CC	microtubule minus-end	2	0	2	3	0.16817	GO:0007224	BP	smoothened signaling pathway	2	0	2	4	0.193699
GO:0035250	MF	UDP-galactosyltransferase activity	3	1	4	9	0.144133	GO:0016107	BP	sesquiterpenoid catabolic process	1	5	6	14	0.164603	GO:0070993	CC	translation preinitiation complex	0	2	2	3	0.16817	GO:0008589	BP	regulation of smoothened signaling pathway	2	0	2	4	0.193699
GO:0047763	MF	caffeate O-methyltransferase activity	0	4	4	9	0.144133	GO:0016998	BP	cell wall macromolecule catabolic process	1	5	6	14	0.164603	GO:0006833	BP	water transport	11	8	19	58	0.16969	GO:0009957	BP	epidermal cell fate specification	2	0	2	4	0.193699
GO:0001667	BP	ameboidal-type cell migration	3	0	3	6	0.144744	GO:0043290	BP	apocarotenoid catabolic process	1	5	6	14	0.164603	GO:0042044	BP	fluid transport	11	8	19	58	0.16969	GO:0010023	BP	proanthocyanidin biosynthetic process	2	0	2	4	0.193699
GO:0005986	BP	sucrose biosynthetic process	1	2	3	6	0.144744	GO:0046174	BP	polyol catabolic process	1	5	6	14	0.164603	GO:0032272	BP	negative regulation of protein polymerization	8	3	11	31	0.171133	GO:0010288	BP	response to lead ion	1	1	2	4	0.193699
GO:0006071	BP	glycerol metabolic process	0	3	3	6	0.144744	GO:0046345	BP	abscisic acid catabolic process	1	5	6	14	0.164603	GO:0016999	BP	antibiotic metabolic process	11	10	21	65	0.172057	GO:0016598	BP	protein arginylation	1	1	2	4	0.193699
GO:0006182	BP	cGMP biosynthetic process	0	3	3	6	0.144744	GO:0046889	BP	positive regulation of lipid biosynthetic process	4	2	6	14	0.164603	GO:0061077	BP	chaperone-mediated protein folding	11	10	21	65	0.172057	GO:0018206	BP	peptidyl-methionine modification	2	0	2	4	0.193699
GO:0009187	BP	cyclic nucleotide metabolic process	0	3	3	6	0.144744	GO:0048830	BP	adventitious root development	2	4	6	14	0.164603	GO:0006097	BP	glyoxylate cycle	0	2	2	3	0.172253	GO:0031542	BP	positive regulation of anthocyanin biosynthetic process	1	1	2	4	0.193699
GO:0009190	BP	cyclic nucleotide biosynthetic process	0	3	3	6	0.144744	GO:1902265	BP	abscisic acid homeostasis	2	4	6	14	0.164603	GO:0006421	BP	asparaginyl-tRNA aminoacylation	2	0	2	3	0.172253	GO:0046348	BP	amino sugar catabolic process	0	2	2	4	0.193699
GO:0009310	BP	amine catabolic process	2	1	3	6	0.144744	GO:2000117	BP	negative regulation of cysteine-type endopeptidase activity	5	1	6	14	0.164603	GO:0007008	BP	outer mitochondrial membrane organization	1	1	2	3	0.172253	GO:0048482	BP	plant ovule morphogenesis	1	1	2	4	0.193699
GO:0009595	BP	detection of biotic stimulus	1	2	3	6	0.144744	GO:0001653	MF	peptide receptor activity	2	3	5	11	0.165455	GO:0009092	BP	homoserine metabolic process	1	1	2	3	0.172253	GO:0060771	BP	phyllotactic patterning	1	1	2	4	0.193699
GO:0009828	BP	plant-type cell wall loosening	0	3	3	6	0.144744	GO:0015116	MF	sulfate transmembrane transporter activity	1	4	5	11	0.165455	GO:0009652	BP	thigmotropism	2	0	2	3	0.172253	GO:0060772	BP	leaf phyllotactic patterning	1	1	2	4	0.193699
GO:0010100	BP	negative regulation of photomorphogenesis	2	1	3	6	0.144744	GO:0016868	MF	intramolecular transferase activity, phosphotransferases	1	4	5	11	0.165455	GO:0010446	BP	response to alkaline pH	0	2	2	3	0.172253	GO:0070914	BP	UV-damage excision repair	1	1	2	4	0.193699
GO:0010158	BP	abaxial cell fate specification	1	2	3	6	0.144744	GO:0019888	MF	protein phosphatase regulator activity	2	3	5	11	0.165455	GO:0015752	BP	D-ribose transmembrane transport	1	1	2	3	0.172253	GO:0071249	BP	cellular response to nitrate	1	1	2	4	0.193699
GO:0010358	BP	leaf shaping	1	2	3	6	0.144744	GO:0010310	BP	regulation of hydrogen peroxide metabolic process	5	9	14	39	0.165529	GO:0015753	BP	D-xylose transmembrane transport	1	1	2	3	0.172253	GO:0071265	BP	L-methionine biosynthetic process	0	2	2	4	0.193699
GO:0010371	BP	regulation of gibberellin biosynthetic process	2	1	3	6	0.144744	GO:0043424	MF	protein histidine kinase binding	4	4	8	20	0.166637	GO:0015795	BP	sorbitol transmembrane transport	1	1	2	3	0.172253	GO:0080064	BP	4,4-dimethyl-9beta,19-cyclopropylsterol oxidation	2	0	2	4	0.193699
GO:0015837	BP	amine transport	0	3	3	6	0.144744	GO:0050734	MF	hydroxycinnamoyltransferase activity	2	6	8	20	0.166637	GO:0015797	BP	mannitol transmembrane transport	1	1	2	3	0.172253	GO:0080173	BP	male-female gamete recognition during double fertilization forming a zygote and endosperm	1	1	2	4	0.193699
GO:0015853	BP	adenine transport	1	2	3	6	0.144744	GO:0097659	BP	nucleic acid-templated transcription	160	266	426	1482	0.167753	GO:0015855	BP	pyrimidine nucleobase transport	1	1	2	3	0.172253	GO:0090359	BP	negative regulation of abscisic acid biosynthetic process	2	0	2	4	0.193699
GO:0015854	BP	guanine transport	1	2	3	6	0.144744	GO:0030507	MF	spectrin binding	1	6	7	17	0.168322	GO:0015857	BP	uracil transport	1	1	2	3	0.172253	GO:1901072	BP	glucosamine-containing compound catabolic process	0	2	2	4	0.193699
GO:0016045	BP	detection of bacterium	1	2	3	6	0.144744	GO:0140828	MF	metal cation:monoatomic cation antiporter activity	5	2	7	17	0.168322	GO:0016079	BP	synaptic vesicle exocytosis	0	2	2	3	0.172253	GO:1901406	BP	positive regulation of tetrapyrrole catabolic process	1	1	2	4	0.193699
GO:0017157	BP	regulation of exocytosis	1	2	3	6	0.144744	GO:0051093	BP	negative regulation of developmental process	15	29	44	139	0.168505	GO:0017156	BP	calcium-ion regulated exocytosis	0	2	2	3	0.172253	GO:1901642	BP	nucleoside transmembrane transport	2	0	2	4	0.193699
GO:0019400	BP	alditol metabolic process	0	3	3	6	0.144744	GO:1901362	BP	organic cyclic compound biosynthetic process	207	368	575	2014	0.170593	GO:0019418	BP	sulfide oxidation	2	0	2	3	0.172253	GO:1902931	BP	negative regulation of alcohol biosynthetic process	2	0	2	4	0.193699
GO:0030072	BP	peptide hormone secretion	1	2	3	6	0.144744	GO:0009958	BP	positive gravitropism	2	11	13	36	0.171214	GO:0019424	BP	sulfide oxidation, using siroheme sulfite reductase	2	0	2	3	0.172253	GO:1903648	BP	positive regulation of chlorophyll catabolic process	1	1	2	4	0.193699
GO:0030073	BP	insulin secretion	1	2	3	6	0.144744	GO:0006066	BP	alcohol metabolic process	16	22	38	119	0.173219	GO:0030388	BP	fructose 1,6-bisphosphate metabolic process	2	0	2	3	0.172253	GO:1904063	BP	negative regulation of cation transmembrane transport	0	2	2	4	0.193699
GO:0032352	BP	positive regulation of hormone metabolic process	3	0	3	6	0.144744	GO:0055081	BP	anion homeostasis	11	9	20	59	0.176744	GO:0032988	BP	ribonucleoprotein complex disassembly	1	1	2	3	0.172253	GO:1990019	BP	protein storage vacuole organization	1	1	2	4	0.193699
GO:0034051	BP	negative regulation of plant-type hypersensitive response	0	3	3	6	0.144744	GO:0014731	CC	spectrin-associated cytoskeleton	1	1	2	3	0.176883	GO:0034087	BP	establishment of mitotic sister chromatid cohesion	2	0	2	3	0.172253	GO:2001258	BP	negative regulation of cation channel activity	0	2	2	4	0.193699
GO:0034389	BP	lipid droplet organization	3	0	3	6	0.144744	GO:0030667	CC	secretory granule membrane	1	1	2	3	0.176883	GO:0034635	BP	glutathione transport	1	1	2	3	0.172253	GO:0009897	CC	external side of plasma membrane	4	1	5	16	0.195102
GO:0035148	BP	tube formation	2	1	3	6	0.144744	GO:0032133	CC	chromosome passenger complex	2	0	2	3	0.176883	GO:0035970	BP	peptidyl-threonine dephosphorylation	2	0	2	3	0.172253	GO:0051302	BP	regulation of cell division	12	13	25	101	0.195288
GO:0042219	BP	cellular modified amino acid catabolic process	0	3	3	6	0.144744	GO:0033061	CC	DNA recombinase mediator complex	1	1	2	3	0.176883	GO:0042554	BP	superoxide anion generation	1	1	2	3	0.172253	GO:0015078	MF	proton transmembrane transporter activity	10	7	17	65	0.195406
GO:0042402	BP	cellular biogenic amine catabolic process	2	1	3	6	0.144744	GO:0033063	CC	Rad51B-Rad51C-Rad51D-XRCC2 complex	1	1	2	3	0.176883	GO:0043157	BP	response to cation stress	0	2	2	3	0.172253	GO:0003714	MF	transcription corepressor activity	6	1	7	23	0.195419
GO:0043154	BP	negative regulation of cysteine-type endopeptidase activity involved in apoptotic process	2	1	3	6	0.144744	GO:0036449	CC	microtubule minus-end	0	2	2	3	0.176883	GO:0043629	BP	ncRNA polyadenylation	0	2	2	3	0.172253	GO:0008028	MF	monocarboxylic acid transmembrane transporter activity	6	1	7	23	0.195419
GO:0046068	BP	cGMP metabolic process	0	3	3	6	0.144744	GO:0070765	CC	gamma-secretase complex	1	1	2	3	0.176883	GO:0045038	BP	protein import into chloroplast thylakoid membrane	2	0	2	3	0.172253	GO:0030414	MF	peptidase inhibitor activity	3	4	7	23	0.195419
GO:0046879	BP	hormone secretion	1	2	3	6	0.144744	GO:0050777	BP	negative regulation of immune response	4	8	12	33	0.177084	GO:0045040	BP	protein insertion into mitochondrial outer membrane	1	1	2	3	0.172253	GO:0002237	BP	response to molecule of bacterial origin	6	5	11	40	0.195783
GO:0046883	BP	regulation of hormone secretion	1	2	3	6	0.144744	GO:0016903	MF	oxidoreductase activity, acting on the aldehyde or oxo group of donors	5	8	13	36	0.177243	GO:0045880	BP	positive regulation of smoothened signaling pathway	2	0	2	3	0.172253	GO:0051346	BP	negative regulation of hydrolase activity	7	4	11	40	0.195783
GO:0046886	BP	positive regulation of hormone biosynthetic process	3	0	3	6	0.144744	GO:0071215	BP	cellular response to abscisic acid stimulus	22	37	59	191	0.178552	GO:0046874	BP	quinolinate metabolic process	1	1	2	3	0.172253	GO:0016638	MF	oxidoreductase activity, acting on the CH-NH2 group of donors	4	2	6	19	0.19585
GO:0050796	BP	regulation of insulin secretion	1	2	3	6	0.144744	GO:0097306	BP	cellular response to alcohol	22	37	59	191	0.178552	GO:0046963	BP	3'-phosphoadenosine 5'-phosphosulfate transport	0	2	2	3	0.172253	GO:0045165	BP	cell fate commitment	13	7	20	79	0.196535
GO:0051016	BP	barbed-end actin filament capping	0	3	3	6	0.144744	GO:1901570	BP	fatty acid derivative biosynthetic process	1	15	16	46	0.179296	GO:0048489	BP	synaptic vesicle transport	0	2	2	3	0.172253	GO:0000111	CC	nucleotide-excision repair factor 2 complex	1	0	1	1	0.197822
GO:0052652	BP	cyclic purine nucleotide metabolic process	0	3	3	6	0.144744	GO:0032101	BP	regulation of response to external stimulus	25	36	61	198	0.18012	GO:0050667	BP	homocysteine metabolic process	0	2	2	3	0.172253	GO:0000312	CC	plastid small ribosomal subunit	1	0	1	1	0.197822
GO:0090276	BP	regulation of peptide hormone secretion	1	2	3	6	0.144744	GO:0000325	CC	plant-type vacuole	24	23	47	155	0.181174	GO:0051639	BP	actin filament network formation	2	0	2	3	0.172253	GO:0000333	CC	telomerase catalytic core complex	1	0	1	1	0.197822
GO:0098543	BP	detection of other organism	1	2	3	6	0.144744	GO:0140352	BP	export from cell	18	31	49	157	0.181812	GO:0061687	BP	detoxification of inorganic compound	1	1	2	3	0.172253	GO:0000408	CC	EKC/KEOPS complex	1	0	1	1	0.197822
GO:0098581	BP	detection of external biotic stimulus	1	2	3	6	0.144744	GO:0000981	MF	DNA-binding transcription factor activity, RNA polymerase II-specific	15	26	41	129	0.182209	GO:0062125	BP	regulation of mitochondrial gene expression	2	0	2	3	0.172253	GO:0005872	CC	minus-end kinesin complex	1	0	1	1	0.197822
GO:0098609	BP	cell-cell adhesion	1	2	3	6	0.144744	GO:0015780	BP	nucleotide-sugar transmembrane transport	3	8	11	30	0.183124	GO:0070070	BP	proton-transporting V-type ATPase complex assembly	0	2	2	3	0.172253	GO:0005903	CC	brush border	0	1	1	1	0.197822
GO:1901465	BP	positive regulation of tetrapyrrole biosynthetic process	1	2	3	6	0.144744	GO:0120255	BP	olefinic compound biosynthetic process	11	11	22	66	0.185173	GO:0070072	BP	vacuolar proton-transporting V-type ATPase complex assembly	0	2	2	3	0.172253	GO:0005915	CC	zonula adherens	1	0	1	1	0.197822
GO:0009127	BP	purine nucleoside monophosphate biosynthetic process	8	10	18	60	0.144906	GO:0005887	CC	integral component of plasma membrane	21	42	63	212	0.185261	GO:0070129	BP	regulation of mitochondrial translation	2	0	2	3	0.172253	GO:0009277	CC	fungal-type cell wall	1	0	1	1	0.197822
GO:0009168	BP	purine ribonucleoside monophosphate biosynthetic process	8	10	18	60	0.144906	GO:0048366	BP	leaf development	37	64	101	337	0.185314	GO:0072531	BP	pyrimidine-containing compound transmembrane transport	1	1	2	3	0.172253	GO:0009344	CC	nitrite reductase complex [NAD(P)H]	1	0	1	1	0.197822
GO:1900140	BP	regulation of seedling development	9	9	18	60	0.144906	GO:0030104	BP	water homeostasis	8	7	15	43	0.186042	GO:0080088	BP	spermidine hydroxycinnamate conjugate biosynthetic process	2	0	2	3	0.172253	GO:0009503	CC	thylakoid light-harvesting complex	1	0	1	1	0.197822
GO:0003727	MF	single-stranded RNA binding	8	10	18	59	0.145302	GO:0000098	BP	sulfur amino acid catabolic process	1	1	2	3	0.187448	GO:0080121	BP	AMP transport	0	2	2	3	0.172253	GO:0009512	CC	cytochrome b6f complex	1	0	1	1	0.197822
GO:0016859	MF	cis-trans isomerase activity	9	9	18	59	0.145302	GO:0000350	BP	generation of catalytic spliceosome for second transesterification step	2	0	2	3	0.187448	GO:0090610	BP	bundle sheath cell fate specification	2	0	2	3	0.172253	GO:0009517	CC	PSII associated light-harvesting complex II	1	0	1	1	0.197822
GO:0044282	BP	small molecule catabolic process	15	23	38	138	0.145413	GO:0000707	BP	meiotic DNA recombinase assembly	1	1	2	3	0.187448	GO:0097479	BP	synaptic vesicle localization	0	2	2	3	0.172253	GO:0009551	CC	secondary plasmodesma	1	0	1	1	0.197822
GO:0015748	BP	organophosphate ester transport	7	7	14	45	0.147168	GO:0000715	BP	nucleotide-excision repair, DNA damage recognition	1	1	2	3	0.187448	GO:0097480	BP	establishment of synaptic vesicle localization	0	2	2	3	0.172253	GO:0009575	CC	chromoplast stroma	1	0	1	1	0.197822
GO:0006720	BP	isoprenoid metabolic process	15	32	47	174	0.147434	GO:0001560	BP	regulation of cell growth by extracellular stimulus	1	1	2	3	0.187448	GO:1900160	BP	plastid chromosome packaging	2	0	2	3	0.172253	GO:0009654	CC	photosystem II oxygen evolving complex	1	0	1	1	0.197822
GO:0009738	BP	abscisic acid-activated signaling pathway	23	24	47	174	0.147434	GO:0001935	BP	endothelial cell proliferation	2	0	2	3	0.187448	GO:1902066	BP	regulation of cell wall pectin metabolic process	1	1	2	3	0.172253	GO:0009783	CC	photosystem II antenna complex	1	0	1	1	0.197822
GO:0005881	CC	cytoplasmic microtubule	3	6	9	27	0.147621	GO:0001952	BP	regulation of cell-matrix adhesion	2	0	2	3	0.187448	GO:1902559	BP	3'-phospho-5'-adenylyl sulfate transmembrane transport	0	2	2	3	0.172253	GO:0009930	CC	longitudinal side of cell surface	1	0	1	1	0.197822
GO:0045177	CC	apical part of cell	3	6	9	27	0.147621	GO:0001953	BP	negative regulation of cell-matrix adhesion	2	0	2	3	0.187448	GO:1903791	BP	uracil transmembrane transport	1	1	2	3	0.172253	GO:0030076	CC	light-harvesting complex	1	0	1	1	0.197822
GO:0010093	BP	specification of floral organ identity	6	2	8	23	0.147993	GO:0006097	BP	glyoxylate cycle	2	0	2	3	0.187448	GO:1904082	BP	pyrimidine nucleobase transmembrane transport	1	1	2	3	0.172253	GO:0030445	CC	yeast-form cell wall	1	0	1	1	0.197822
GO:0090701	BP	specification of plant organ identity	6	2	8	23	0.147993	GO:0006241	BP	CTP biosynthetic process	2	0	2	3	0.187448	GO:1904580	BP	regulation of intracellular mRNA localization	1	1	2	3	0.172253	GO:0030929	CC	ADPG pyrophosphorylase complex	1	0	1	1	0.197822
GO:0007018	BP	microtubule-based movement	5	14	19	64	0.148043	GO:0006658	BP	phosphatidylserine metabolic process	1	1	2	3	0.187448	GO:1905183	BP	negative regulation of protein serine/threonine phosphatase activity	2	0	2	3	0.172253	GO:0030931	CC	heterotetrameric ADPG pyrophosphorylase complex	1	0	1	1	0.197822
GO:0018208	BP	peptidyl-proline modification	10	9	19	64	0.148043	GO:0006659	BP	phosphatidylserine biosynthetic process	1	1	2	3	0.187448	GO:2000039	BP	regulation of trichome morphogenesis	1	1	2	3	0.172253	GO:0031205	CC	endoplasmic reticulum Sec complex	0	1	1	1	0.197822
GO:0001067	MF	transcription regulatory region nucleic acid binding	35	51	86	326	0.14829	GO:0008277	BP	regulation of G protein-coupled receptor signaling pathway	0	2	2	3	0.187448	GO:2000121	BP	regulation of removal of superoxide radicals	2	0	2	3	0.172253	GO:0031207	CC	Sec62/Sec63 complex	0	1	1	1	0.197822
GO:0023052	BP	signaling	154	194	348	1420	0.148309	GO:0009092	BP	homoserine metabolic process	1	1	2	3	0.187448	GO:2000123	BP	positive regulation of stomatal complex development	2	0	2	3	0.172253	GO:0031465	CC	Cul4B-RING E3 ubiquitin ligase complex	0	1	1	1	0.197822
GO:0002764	BP	immune response-regulating signaling pathway	3	3	6	16	0.149305	GO:0009143	BP	nucleoside triphosphate catabolic process	0	2	2	3	0.187448	GO:0097305	BP	response to alcohol	70	68	138	487	0.172618	GO:0033268	CC	node of Ranvier	0	1	1	1	0.197822
GO:0006775	BP	fat-soluble vitamin metabolic process	1	5	6	16	0.149305	GO:0009151	BP	purine deoxyribonucleotide metabolic process	0	2	2	3	0.187448	GO:2000652	BP	regulation of secondary cell wall biogenesis	4	3	7	18	0.172987	GO:0035448	CC	extrinsic component of thylakoid membrane	1	0	1	1	0.197822
GO:0009785	BP	blue light signaling pathway	2	4	6	16	0.149305	GO:0009208	BP	pyrimidine ribonucleoside triphosphate metabolic process	2	0	2	3	0.187448	GO:0007015	BP	actin filament organization	15	8	23	72	0.173553	GO:0043194	CC	axon initial segment	0	1	1	1	0.197822
GO:0010065	BP	primary meristem tissue development	1	5	6	16	0.149305	GO:0009209	BP	pyrimidine ribonucleoside triphosphate biosynthetic process	2	0	2	3	0.187448	GO:0009644	BP	response to high light intensity	11	12	23	72	0.173553	GO:0048476	CC	Holliday junction resolvase complex	1	0	1	1	0.197822
GO:0010921	BP	regulation of phosphatase activity	3	3	6	16	0.149305	GO:0009215	BP	purine deoxyribonucleoside triphosphate metabolic process	0	2	2	3	0.187448	GO:0000281	BP	mitotic cytokinesis	18	7	25	79	0.174383	GO:0071020	CC	post-spliceosomal complex	0	1	1	1	0.197822
GO:0015850	BP	organic hydroxy compound transport	2	4	6	16	0.149305	GO:0009445	BP	putrescine metabolic process	1	1	2	3	0.187448	GO:0007267	BP	cell-cell signaling	18	7	25	79	0.174383	GO:0071021	CC	U2-type post-spliceosomal complex	0	1	1	1	0.197822
GO:0030308	BP	negative regulation of cell growth	3	3	6	16	0.149305	GO:0009446	BP	putrescine biosynthetic process	1	1	2	3	0.187448	GO:0016036	BP	cellular response to phosphate starvation	6	10	16	48	0.175526	GO:0071942	CC	XPC complex	1	0	1	1	0.197822
GO:0035303	BP	regulation of dephosphorylation	3	3	6	16	0.149305	GO:0010446	BP	response to alkaline pH	1	1	2	3	0.187448	GO:0016407	MF	acetyltransferase activity	16	4	20	61	0.175909	GO:0097218	CC	sieve plate	1	0	1	1	0.197822
GO:0042362	BP	fat-soluble vitamin biosynthetic process	1	5	6	16	0.149305	GO:0010493	BP	Lewis a epitope biosynthetic process	2	0	2	3	0.187448	GO:0003857	MF	3-hydroxyacyl-CoA dehydrogenase activity	0	2	2	3	0.176129	GO:0098572	CC	stromal side of plastid thylakoid membrane	1	0	1	1	0.197822
GO:0048439	BP	flower morphogenesis	2	4	6	16	0.149305	GO:0010597	BP	green leaf volatile biosynthetic process	0	2	2	3	0.187448	GO:0004067	MF	asparaginase activity	2	0	2	3	0.176129	GO:0098862	CC	cluster of actin-based cell projections	0	1	1	1	0.197822
GO:0048871	BP	multicellular organismal homeostasis	4	2	6	16	0.149305	GO:0010810	BP	regulation of cell-substrate adhesion	2	0	2	3	0.187448	GO:0004557	MF	alpha-galactosidase activity	0	2	2	3	0.176129	GO:0004020	MF	adenylylsulfate kinase activity	1	1	2	4	0.197909
GO:0062013	BP	positive regulation of small molecule metabolic process	5	1	6	16	0.149305	GO:0010812	BP	negative regulation of cell-substrate adhesion	2	0	2	3	0.187448	GO:0004566	MF	beta-glucuronidase activity	2	0	2	3	0.176129	GO:0004353	MF	glutamate dehydrogenase [NAD(P)+] activity	0	2	2	4	0.197909
GO:0071577	BP	zinc ion transmembrane transport	1	5	6	16	0.149305	GO:0015855	BP	pyrimidine nucleobase transport	1	1	2	3	0.187448	GO:0004748	MF	ribonucleoside-diphosphate reductase activity, thioredoxin disulfide as acceptor	1	1	2	3	0.176129	GO:0004385	MF	guanylate kinase activity	1	1	2	4	0.197909
GO:0120256	BP	olefinic compound catabolic process	1	5	6	16	0.149305	GO:0015857	BP	uracil transport	1	1	2	3	0.187448	GO:0004816	MF	asparagine-tRNA ligase activity	2	0	2	3	0.176129	GO:0005337	MF	nucleoside transmembrane transporter activity	2	0	2	4	0.197909
GO:0002832	BP	negative regulation of response to biotic stimulus	4	7	11	34	0.150642	GO:0016079	BP	synaptic vesicle exocytosis	1	1	2	3	0.187448	GO:0005350	MF	pyrimidine nucleobase transmembrane transporter activity	1	1	2	3	0.176129	GO:0010542	MF	nitrate efflux transmembrane transporter activity	1	1	2	4	0.197909
GO:0004311	MF	farnesyltranstransferase activity	2	1	3	6	0.151027	GO:0017156	BP	calcium-ion regulated exocytosis	1	1	2	3	0.187448	GO:0005504	MF	fatty acid binding	2	0	2	3	0.176129	GO:0016166	MF	phytoene dehydrogenase activity	2	0	2	4	0.197909
GO:0004383	MF	guanylate cyclase activity	0	3	3	6	0.151027	GO:0019322	BP	pentose biosynthetic process	0	2	2	3	0.187448	GO:0008013	MF	beta-catenin binding	0	2	2	3	0.176129	GO:0016717	MF	oxidoreductase activity, acting on paired donors, with oxidation of a pair of donors resulting in the reduction of molecular oxygen to two molecules of water	1	1	2	4	0.197909
GO:0008138	MF	protein tyrosine/serine/threonine phosphatase activity	2	1	3	6	0.151027	GO:0019372	BP	lipoxygenase pathway	0	2	2	3	0.187448	GO:0008477	MF	purine nucleosidase activity	0	2	2	3	0.176129	GO:0016762	MF	xyloglucan:xyloglucosyl transferase activity	2	0	2	4	0.197909
GO:0008466	MF	glycogenin glucosyltransferase activity	0	3	3	6	0.151027	GO:0019418	BP	sulfide oxidation	0	2	2	3	0.187448	GO:0008569	MF	minus-end-directed microtubule motor activity	2	0	2	3	0.176129	GO:0016837	MF	carbon-oxygen lyase activity, acting on polysaccharides	2	0	2	4	0.197909
GO:0008940	MF	nitrate reductase activity	1	2	3	6	0.151027	GO:0019424	BP	sulfide oxidation, using siroheme sulfite reductase	0	2	2	3	0.187448	GO:0008686	MF	3,4-dihydroxy-2-butanone-4-phosphate synthase activity	1	1	2	3	0.176129	GO:0030570	MF	pectate lyase activity	2	0	2	4	0.197909
GO:0010290	MF	chlorophyll catabolite transmembrane transporter activity	1	2	3	6	0.151027	GO:0019428	BP	allantoin biosynthetic process	1	1	2	3	0.187448	GO:0008934	MF	inositol monophosphate 1-phosphatase activity	2	0	2	3	0.176129	GO:0033759	MF	flavone synthase activity	2	0	2	4	0.197909
GO:0015431	MF	ABC-type glutathione S-conjugate transporter activity	1	2	3	6	0.151027	GO:0019499	BP	cyanide metabolic process	1	1	2	3	0.187448	GO:0008964	MF	phosphoenolpyruvate carboxylase activity	1	1	2	3	0.176129	GO:0034785	MF	salicylate 5-hydroxylase activity	2	0	2	4	0.197909
GO:0016165	MF	linoleate 13S-lipoxygenase activity	1	2	3	6	0.151027	GO:0019566	BP	arabinose metabolic process	0	2	2	3	0.187448	GO:0015148	MF	D-xylose transmembrane transporter activity	1	1	2	3	0.176129	GO:0045544	MF	gibberellin 20-oxidase activity	2	0	2	4	0.197909
GO:0047172	MF	shikimate O-hydroxycinnamoyltransferase activity	0	3	3	6	0.151027	GO:0019567	BP	arabinose biosynthetic process	0	2	2	3	0.187448	GO:0015210	MF	uracil transmembrane transporter activity	1	1	2	3	0.176129	GO:0051861	MF	glycolipid binding	0	2	2	4	0.197909
GO:0047205	MF	quinate O-hydroxycinnamoyltransferase activity	0	3	3	6	0.151027	GO:0021954	BP	central nervous system neuron development	2	0	2	3	0.187448	GO:0015296	MF	anion:cation symporter activity	0	2	2	3	0.176129	GO:0005775	CC	vacuolar lumen	2	1	3	8	0.198235
GO:0047517	MF	1,4-beta-D-xylan synthase activity	0	3	3	6	0.151027	GO:0022407	BP	regulation of cell-cell adhesion	1	1	2	3	0.187448	GO:0015575	MF	mannitol transmembrane transporter activity	1	1	2	3	0.176129	GO:0035371	CC	microtubule plus-end	3	0	3	8	0.198235
GO:0050737	MF	O-hydroxycinnamoyltransferase activity	0	3	3	6	0.151027	GO:0022409	BP	positive regulation of cell-cell adhesion	1	1	2	3	0.187448	GO:0015576	MF	sorbitol transmembrane transporter activity	1	1	2	3	0.176129	GO:0006855	BP	xenobiotic transmembrane transport	12	5	17	66	0.198903
GO:0080116	MF	glucuronoxylan glucuronosyltransferase activity	0	3	3	6	0.151027	GO:0030388	BP	fructose 1,6-bisphosphate metabolic process	0	2	2	3	0.187448	GO:0015591	MF	D-ribose transmembrane transporter activity	1	1	2	3	0.176129	GO:0033013	BP	tetrapyrrole metabolic process	13	4	17	66	0.198903
GO:0042594	BP	response to starvation	16	16	32	115	0.153942	GO:0031341	BP	regulation of cell killing	1	1	2	3	0.187448	GO:0016002	MF	sulfite reductase activity	2	0	2	3	0.176129	GO:0042908	BP	xenobiotic transport	12	5	17	66	0.198903
GO:0003333	BP	amino acid transmembrane transport	10	6	16	53	0.156123	GO:0031343	BP	positive regulation of cell killing	1	1	2	3	0.187448	GO:0016289	MF	CoA hydrolase activity	1	1	2	3	0.176129	GO:0120255	BP	olefinic compound biosynthetic process	13	4	17	66	0.198903
GO:0006470	BP	protein dephosphorylation	9	7	16	53	0.156123	GO:0032801	BP	receptor catabolic process	0	2	2	3	0.187448	GO:0016531	MF	copper chaperone activity	0	2	2	3	0.176129	GO:1901565	BP	organonitrogen compound catabolic process	65	54	119	532	0.199009
GO:0006865	BP	amino acid transport	10	6	16	53	0.156123	GO:0036123	BP	histone H3-K9 dimethylation	1	1	2	3	0.187448	GO:0016673	MF	oxidoreductase activity, acting on a sulfur group of donors, iron-sulfur protein as acceptor	2	0	2	3	0.176129	GO:0048856	BP	anatomical structure development	392	160	552	2576	0.199445
GO:0048366	BP	leaf development	33	54	87	337	0.157272	GO:0038018	BP	Wnt receptor catabolic process	0	2	2	3	0.187448	GO:0016728	MF	oxidoreductase activity, acting on CH or CH2 groups, disulfide as acceptor	1	1	2	3	0.176129	GO:0032502	BP	developmental process	415	168	583	2724	0.20086
GO:0010218	BP	response to far red light	3	9	12	38	0.15759	GO:0042549	BP	photosystem II stabilization	0	2	2	3	0.187448	GO:0016756	MF	glutathione gamma-glutamylcysteinyltransferase activity	2	0	2	3	0.176129	GO:0009955	BP	adaxial/abaxial pattern specification	9	1	10	36	0.201629
GO:0005777	CC	peroxisome	23	25	48	182	0.158539	GO:0043157	BP	response to cation stress	1	1	2	3	0.187448	GO:0017057	MF	6-phosphogluconolactonase activity	0	2	2	3	0.176129	GO:0048508	BP	embryonic meristem development	8	2	10	36	0.201629
GO:0042579	CC	microbody	23	25	48	182	0.158539	GO:0045493	BP	xylan catabolic process	1	1	2	3	0.187448	GO:0018812	MF	3-hydroxyacyl-CoA dehydratase activity	1	1	2	3	0.176129	GO:0006790	BP	sulfur compound metabolic process	33	13	46	196	0.20196
GO:0009514	CC	glyoxysome	3	2	5	13	0.15859	GO:0045785	BP	positive regulation of cell adhesion	1	1	2	3	0.187448	GO:0030332	MF	cyclin binding	2	0	2	3	0.176129	GO:1901698	BP	response to nitrogen compound	53	27	80	352	0.203654
GO:0005385	MF	zinc ion transmembrane transporter activity	1	5	6	16	0.159342	GO:0046036	BP	CTP metabolic process	2	0	2	3	0.187448	GO:0034639	MF	L-amino acid efflux transmembrane transporter activity	0	2	2	3	0.176129	GO:0071482	BP	cellular response to light stimulus	15	6	21	84	0.206493
GO:0010928	BP	regulation of auxin mediated signaling pathway	7	10	17	57	0.159734	GO:0046622	BP	positive regulation of organ growth	1	1	2	3	0.187448	GO:0035197	MF	siRNA binding	1	1	2	3	0.176129	GO:0009410	BP	response to xenobiotic stimulus	4	5	9	32	0.207503
GO:0008610	BP	lipid biosynthetic process	37	67	104	407	0.160132	GO:0046874	BP	quinolinate metabolic process	1	1	2	3	0.187448	GO:0042132	MF	fructose 1,6-bisphosphate 1-phosphatase activity	2	0	2	3	0.176129	GO:0010584	BP	pollen exine formation	8	1	9	32	0.207503
GO:0140110	MF	transcription regulator activity	98	174	272	1086	0.161888	GO:0048281	BP	inflorescence morphogenesis	2	0	2	3	0.187448	GO:0046964	MF	3'-phosphoadenosine 5'-phosphosulfate transmembrane transporter activity	0	2	2	3	0.176129	GO:0000022	BP	mitotic spindle elongation	1	0	1	1	0.208333
GO:0022853	MF	active ion transmembrane transporter activity	20	19	39	141	0.162772	GO:0048489	BP	synaptic vesicle transport	1	1	2	3	0.187448	GO:0047746	MF	chlorophyllase activity	2	0	2	3	0.176129	GO:0000032	BP	cell wall mannoprotein biosynthetic process	1	0	1	1	0.208333
GO:0007165	BP	signal transduction	148	191	339	1386	0.162845	GO:0051410	BP	detoxification of nitrogen compound	1	1	2	3	0.187448	GO:0050311	MF	sulfite reductase (ferredoxin) activity	2	0	2	3	0.176129	GO:0000749	BP	response to pheromone triggering conjugation with cellular fusion	0	1	1	1	0.208333
GO:0000272	BP	polysaccharide catabolic process	1	12	13	42	0.163438	GO:0051709	BP	regulation of killing of cells of another organism	1	1	2	3	0.187448	GO:0051721	MF	protein phosphatase 2A binding	1	1	2	3	0.176129	GO:0000750	BP	pheromone-dependent signal transduction involved in conjugation with cellular fusion	0	1	1	1	0.208333
GO:0009825	BP	multidimensional cell growth	3	10	13	42	0.163438	GO:0051712	BP	positive regulation of killing of cells of another organism	1	1	2	3	0.187448	GO:0061731	MF	ribonucleoside-diphosphate reductase activity	1	1	2	3	0.176129	GO:0001541	BP	ovarian follicle development	0	1	1	1	0.208333
GO:0048608	BP	reproductive structure development	95	163	258	1047	0.164565	GO:0051893	BP	regulation of focal adhesion assembly	2	0	2	3	0.187448	GO:0080013	MF	(E,E)-geranyllinalool synthase activity	2	0	2	3	0.176129	GO:0001907	BP	killing by symbiont of host cells	1	0	1	1	0.208333
GO:0061458	BP	reproductive system development	95	163	258	1047	0.164565	GO:0051895	BP	negative regulation of focal adhesion assembly	2	0	2	3	0.187448	GO:0080072	MF	spermidine:sinapoyl CoA N-acyltransferase activity	2	0	2	3	0.176129	GO:0002028	BP	regulation of sodium ion transport	0	1	1	1	0.208333
GO:0048598	BP	embryonic morphogenesis	9	20	29	104	0.165052	GO:0060765	BP	regulation of androgen receptor signaling pathway	2	0	2	3	0.187448	GO:0080073	MF	spermidine:coumaroyl CoA N-acyltransferase activity	2	0	2	3	0.176129	GO:0002949	BP	tRNA threonylcarbamoyladenosine modification	1	0	1	1	0.208333
GO:0009624	BP	response to nematode	3	16	19	65	0.165627	GO:0070911	BP	global genome nucleotide-excision repair	1	1	2	3	0.187448	GO:0080074	MF	spermidine:caffeoyl CoA N-acyltransferase activity	2	0	2	3	0.176129	GO:0003254	BP	regulation of membrane depolarization	0	1	1	1	0.208333
GO:0010039	BP	response to iron ion	10	9	19	65	0.165627	GO:0072531	BP	pyrimidine-containing compound transmembrane transport	1	1	2	3	0.187448	GO:0080075	MF	spermidine:feruloyl CoA N-acyltransferase activity	2	0	2	3	0.176129	GO:0006003	BP	fructose 2,6-bisphosphate metabolic process	1	0	1	1	0.208333
GO:0061077	BP	chaperone-mediated protein folding	9	10	19	65	0.165627	GO:0080088	BP	spermidine hydroxycinnamate conjugate biosynthetic process	0	2	2	3	0.187448	GO:0080122	MF	AMP transmembrane transporter activity	0	2	2	3	0.176129	GO:0006023	BP	aminoglycan biosynthetic process	1	0	1	1	0.208333
GO:0006862	BP	nucleotide transport	4	3	7	20	0.166192	GO:0090100	BP	positive regulation of transmembrane receptor protein serine/threonine kinase signaling pathway	1	1	2	3	0.187448	GO:0090353	MF	polygalacturonase inhibitor activity	0	2	2	3	0.176129	GO:0006024	BP	glycosaminoglycan biosynthetic process	1	0	1	1	0.208333
GO:0009070	BP	serine family amino acid biosynthetic process	2	5	7	20	0.166192	GO:0090109	BP	regulation of cell-substrate junction assembly	2	0	2	3	0.187448	GO:0009414	BP	response to water deprivation	57	39	96	334	0.176912	GO:0006056	BP	mannoprotein metabolic process	1	0	1	1	0.208333
GO:0043562	BP	cellular response to nitrogen levels	4	3	7	20	0.166192	GO:0090559	BP	regulation of membrane permeability	2	0	2	3	0.187448	GO:0010440	BP	stomatal lineage progression	5	1	6	15	0.180703	GO:0006057	BP	mannoprotein biosynthetic process	1	0	1	1	0.208333
GO:0048448	BP	stamen morphogenesis	6	1	7	20	0.166192	GO:0097479	BP	synaptic vesicle localization	1	1	2	3	0.187448	GO:0043473	BP	pigmentation	4	2	6	15	0.180703	GO:0006067	BP	ethanol metabolic process	1	0	1	1	0.208333
GO:0051781	BP	positive regulation of cell division	5	2	7	20	0.166192	GO:0097480	BP	establishment of synaptic vesicle localization	1	1	2	3	0.187448	GO:0070935	BP	3'-UTR-mediated mRNA stabilization	1	5	6	15	0.180703	GO:0006113	BP	fermentation	1	0	1	1	0.208333
GO:0030705	BP	cytoskeleton-dependent intracellular transport	3	2	5	13	0.167204	GO:0150116	BP	regulation of cell-substrate junction organization	2	0	2	3	0.187448	GO:0019747	BP	regulation of isoprenoid metabolic process	7	3	10	28	0.180884	GO:0006166	BP	purine ribonucleoside salvage	1	0	1	1	0.208333
GO:0044273	BP	sulfur compound catabolic process	2	3	5	13	0.167204	GO:0150118	BP	negative regulation of cell-substrate junction organization	2	0	2	3	0.187448	GO:0008187	MF	poly-pyrimidine tract binding	5	2	7	18	0.181651	GO:0006169	BP	adenosine salvage	1	0	1	1	0.208333
GO:0009658	BP	chloroplast organization	6	28	34	124	0.168033	GO:1900109	BP	regulation of histone H3-K9 dimethylation	1	1	2	3	0.187448	GO:0022839	MF	ion gated channel activity	7	7	14	41	0.182897	GO:0006203	BP	dGTP catabolic process	1	0	1	1	0.208333
GO:0042335	BP	cuticle development	2	8	10	31	0.16837	GO:1900111	BP	positive regulation of histone H3-K9 dimethylation	1	1	2	3	0.187448	GO:0048868	BP	pollen tube development	21	20	41	136	0.183089	GO:0006279	BP	premeiotic DNA replication	1	0	1	1	0.208333
GO:0042435	BP	indole-containing compound biosynthetic process	9	5	14	46	0.168394	GO:1900160	BP	plastid chromosome packaging	0	2	2	3	0.187448	GO:0005856	CC	cytoskeleton	63	27	90	317	0.183133	GO:0006420	BP	arginyl-tRNA aminoacylation	1	0	1	1	0.208333
GO:0044106	BP	cellular amine metabolic process	7	8	15	50	0.172615	GO:1900366	BP	negative regulation of defense response to insect	1	1	2	3	0.187448	GO:0007165	BP	signal transduction	218	162	380	1386	0.184673	GO:0006422	BP	aspartyl-tRNA aminoacylation	0	1	1	1	0.208333
GO:0010329	MF	auxin efflux transmembrane transporter activity	3	6	9	27	0.172733	GO:1903391	BP	regulation of adherens junction organization	2	0	2	3	0.187448	GO:0002253	BP	activation of immune response	8	7	15	45	0.185607	GO:0006524	BP	alanine catabolic process	0	1	1	1	0.208333
GO:0005773	CC	vacuole	91	96	187	765	0.17369	GO:1903392	BP	negative regulation of adherens junction organization	2	0	2	3	0.187448	GO:0046890	BP	regulation of lipid biosynthetic process	9	6	15	45	0.185607	GO:0006527	BP	arginine catabolic process	0	1	1	1	0.208333
GO:0046835	BP	carbohydrate phosphorylation	8	3	11	35	0.175753	GO:1903791	BP	uracil transmembrane transport	1	1	2	3	0.187448	GO:0005776	CC	autophagosome	1	3	4	9	0.185748	GO:0006572	BP	tyrosine catabolic process	0	1	1	1	0.208333
GO:0004396	MF	hexokinase activity	4	1	5	13	0.176969	GO:1904082	BP	pyrimidine nucleobase transmembrane transport	1	1	2	3	0.187448	GO:0030496	CC	midbody	3	1	4	9	0.185748	GO:0006574	BP	valine catabolic process	1	0	1	1	0.208333
GO:0015399	MF	primary active transmembrane transporter activity	10	32	42	154	0.17751	GO:1904276	BP	regulation of wax biosynthetic process	1	1	2	3	0.187448	GO:0023052	BP	signaling	222	167	389	1420	0.186634	GO:0007053	BP	spindle assembly involved in male meiosis	1	0	1	1	0.208333
GO:0005261	MF	cation channel activity	8	14	22	76	0.177584	GO:1904278	BP	positive regulation of wax biosynthetic process	1	1	2	3	0.187448	GO:0006555	BP	methionine metabolic process	1	4	5	12	0.187725	GO:0008088	BP	axo-dendritic transport	1	0	1	1	0.208333
GO:0043424	MF	protein histidine kinase binding	3	4	7	20	0.178122	GO:1990110	BP	callus formation	1	1	2	3	0.187448	GO:0015977	BP	carbon fixation	4	1	5	12	0.187725	GO:0008089	BP	anterograde axonal transport	1	0	1	1	0.208333
GO:0050734	MF	hydroxycinnamoyltransferase activity	2	5	7	20	0.178122	GO:1990559	BP	mitochondrial coenzyme A transmembrane transport	1	1	2	3	0.187448	GO:0016138	BP	glycoside biosynthetic process	1	4	5	12	0.187725	GO:0009080	BP	pyruvate family amino acid catabolic process	0	1	1	1	0.208333
GO:0009682	BP	induced systemic resistance	4	4	8	24	0.178913	GO:2000039	BP	regulation of trichome morphogenesis	1	1	2	3	0.187448	GO:0019217	BP	regulation of fatty acid metabolic process	2	3	5	12	0.187725	GO:0009087	BP	methionine catabolic process	0	1	1	1	0.208333
GO:0016115	BP	terpenoid catabolic process	1	7	8	24	0.178913	GO:2000051	BP	negative regulation of non-canonical Wnt signaling pathway	0	2	2	3	0.187448	GO:0031540	BP	regulation of anthocyanin biosynthetic process	5	0	5	12	0.187725	GO:0009146	BP	purine nucleoside triphosphate catabolic process	1	0	1	1	0.208333
GO:0043467	BP	regulation of generation of precursor metabolites and energy	2	6	8	24	0.178913	GO:2000123	BP	positive regulation of stomatal complex development	1	1	2	3	0.187448	GO:0035304	BP	regulation of protein dephosphorylation	3	2	5	12	0.187725	GO:0009155	BP	purine deoxyribonucleotide catabolic process	1	0	1	1	0.208333
GO:0051261	BP	protein depolymerization	2	6	8	24	0.178913	GO:2000895	BP	hemicellulose catabolic process	1	1	2	3	0.187448	GO:0043666	BP	regulation of phosphoprotein phosphatase activity	3	2	5	12	0.187725	GO:0009204	BP	deoxyribonucleoside triphosphate catabolic process	1	0	1	1	0.208333
GO:0051213	MF	dioxygenase activity	4	13	17	57	0.179203	GO:0015926	MF	glucosidase activity	3	8	11	30	0.188879	GO:0046365	BP	monosaccharide catabolic process	2	3	5	12	0.187725	GO:0009217	BP	purine deoxyribonucleoside triphosphate catabolic process	1	0	1	1	0.208333
GO:0006833	BP	water transport	8	9	17	58	0.179321	GO:0015718	BP	monocarboxylic acid transport	1	9	10	27	0.189301	GO:0055070	BP	copper ion homeostasis	4	1	5	12	0.187725	GO:0009272	BP	fungal-type cell wall biogenesis	1	0	1	1	0.208333
GO:0042044	BP	fluid transport	8	9	17	58	0.179321	GO:0003883	MF	CTP synthase activity	2	0	2	3	0.189505	GO:0009639	BP	response to red or far red light	35	14	49	165	0.188501	GO:0009273	BP	peptidoglycan-based cell wall biogenesis	1	0	1	1	0.208333
GO:0005782	CC	peroxisomal matrix	2	2	4	10	0.179476	GO:0004040	MF	amidase activity	0	2	2	3	0.189505	GO:0009986	CC	cell surface	9	2	11	32	0.189042	GO:0009780	BP	photosynthetic NADP+ reduction	1	0	1	1	0.208333
GO:0031907	CC	microbody lumen	2	2	4	10	0.179476	GO:0004096	MF	catalase activity	2	0	2	3	0.189505	GO:0071230	BP	cellular response to amino acid stimulus	4	8	12	35	0.190495	GO:0009964	BP	negative regulation of flavonoid biosynthetic process	1	0	1	1	0.208333
GO:0097237	BP	cellular response to toxic substance	6	23	29	105	0.179539	GO:0004557	MF	alpha-galactosidase activity	2	0	2	3	0.189505	GO:0009612	BP	response to mechanical stimulus	7	2	9	25	0.191376	GO:0009971	BP	anastral spindle assembly involved in male meiosis	1	0	1	1	0.208333
GO:0044275	BP	cellular carbohydrate catabolic process	1	11	12	39	0.181827	GO:0005109	MF	frizzled binding	0	2	2	3	0.189505	GO:0042133	BP	neurotransmitter metabolic process	7	2	9	25	0.191376	GO:0010040	BP	response to iron(II) ion	0	1	1	1	0.208333
GO:0016407	MF	acetyltransferase activity	4	14	18	61	0.183267	GO:0005350	MF	pyrimidine nucleobase transmembrane transporter activity	1	1	2	3	0.189505	GO:0005777	CC	peroxisome	25	28	53	182	0.191686	GO:0010184	BP	cytokinin transport	1	0	1	1	0.208333
GO:0016830	MF	carbon-carbon lyase activity	10	8	18	61	0.183267	GO:0005504	MF	fatty acid binding	1	1	2	3	0.189505	GO:0042579	CC	microbody	25	28	53	182	0.191686	GO:0010350	BP	cellular response to magnesium starvation	1	0	1	1	0.208333
GO:0010154	BP	fruit development	46	94	140	559	0.183362	GO:0008195	MF	phosphatidate phosphatase activity	2	0	2	3	0.189505	GO:0002252	BP	immune effector process	13	16	29	94	0.191854	GO:0010514	BP	induction of conjugation with cellular fusion	0	1	1	1	0.208333
GO:0009156	BP	ribonucleoside monophosphate biosynthetic process	8	12	20	70	0.186233	GO:0008569	MF	minus-end-directed microtubule motor activity	0	2	2	3	0.189505	GO:0000455	BP	enzyme-directed rRNA pseudouridine synthesis	3	0	3	6	0.192117	GO:0010585	BP	glutamine secretion	1	0	1	1	0.208333
GO:0006020	BP	inositol metabolic process	2	4	6	17	0.187466	GO:0008686	MF	3,4-dihydroxy-2-butanone-4-phosphate synthase activity	1	1	2	3	0.189505	GO:0005986	BP	sucrose biosynthetic process	2	1	3	6	0.192117	GO:0010622	BP	specification of ovule identity	0	1	1	1	0.208333
GO:0042744	BP	hydrogen peroxide catabolic process	2	4	6	17	0.187466	GO:0009917	MF	sterol 5-alpha reductase activity	1	1	2	3	0.189505	GO:0006022	BP	aminoglycan metabolic process	1	2	3	6	0.192117	GO:0010644	BP	cell communication by electrical coupling	0	1	1	1	0.208333
GO:0046189	BP	phenol-containing compound biosynthetic process	3	3	6	17	0.187466	GO:0010011	MF	auxin binding	1	1	2	3	0.189505	GO:0006182	BP	cGMP biosynthetic process	3	0	3	6	0.192117	GO:0010649	BP	regulation of cell communication by electrical coupling	0	1	1	1	0.208333
GO:0009269	BP	response to desiccation	2	2	4	10	0.187695	GO:0010313	MF	phytochrome binding	1	1	2	3	0.189505	GO:0006268	BP	DNA unwinding involved in DNA replication	3	0	3	6	0.192117	GO:0010650	BP	positive regulation of cell communication by electrical coupling	0	1	1	1	0.208333
GO:0010411	BP	xyloglucan metabolic process	1	3	4	10	0.187695	GO:0010698	MF	acetyltransferase activator activity	2	0	2	3	0.189505	GO:0006474	BP	N-terminal protein amino acid acetylation	3	0	3	6	0.192117	GO:0010765	BP	positive regulation of sodium ion transport	0	1	1	1	0.208333
GO:0010412	BP	mannan metabolic process	0	4	4	10	0.187695	GO:0015210	MF	uracil transmembrane transporter activity	1	1	2	3	0.189505	GO:0009187	BP	cyclic nucleotide metabolic process	3	0	3	6	0.192117	GO:0010884	BP	positive regulation of lipid storage	0	1	1	1	0.208333
GO:0019755	BP	one-carbon compound transport	0	4	4	10	0.187695	GO:0016002	MF	sulfite reductase activity	0	2	2	3	0.189505	GO:0009190	BP	cyclic nucleotide biosynthetic process	3	0	3	6	0.192117	GO:0010938	BP	cytoplasmic microtubule depolymerization	1	0	1	1	0.208333
GO:0080001	BP	mucilage extrusion from seed coat	0	4	4	10	0.187695	GO:0016289	MF	CoA hydrolase activity	1	1	2	3	0.189505	GO:0009663	BP	plasmodesma organization	2	1	3	6	0.192117	GO:0015014	BP	heparan sulfate proteoglycan biosynthetic process, polysaccharide chain biosynthetic process	1	0	1	1	0.208333
GO:1902456	BP	regulation of stomatal opening	1	3	4	10	0.187695	GO:0016673	MF	oxidoreductase activity, acting on a sulfur group of donors, iron-sulfur protein as acceptor	0	2	2	3	0.189505	GO:0009828	BP	plant-type cell wall loosening	3	0	3	6	0.192117	GO:0015669	BP	gas transport	0	1	1	1	0.208333
GO:0071241	BP	cellular response to inorganic substance	14	8	22	78	0.189362	GO:0033971	MF	hydroxyisourate hydrolase activity	1	1	2	3	0.189505	GO:0010371	BP	regulation of gibberellin biosynthetic process	1	2	3	6	0.192117	GO:0015671	BP	oxygen transport	0	1	1	1	0.208333
GO:0048438	BP	floral whorl development	24	26	50	190	0.189615	GO:0034639	MF	L-amino acid efflux transmembrane transporter activity	2	0	2	3	0.189505	GO:0015798	BP	myo-inositol transport	1	2	3	6	0.192117	GO:0015692	BP	lead ion transport	1	0	1	1	0.208333
GO:0005778	CC	peroxisomal membrane	6	6	12	40	0.191147	GO:0034722	MF	gamma-glutamyl-peptidase activity	0	2	2	3	0.189505	GO:0015837	BP	amine transport	3	0	3	6	0.192117	GO:0015720	BP	allantoin transport	1	0	1	1	0.208333
GO:0031903	CC	microbody membrane	6	6	12	40	0.191147	GO:0035174	MF	histone serine kinase activity	2	0	2	3	0.189505	GO:0017157	BP	regulation of exocytosis	2	1	3	6	0.192117	GO:0015755	BP	fructose transmembrane transport	0	1	1	1	0.208333
GO:0006629	BP	lipid metabolic process	60	98	158	635	0.191452	GO:0035175	MF	histone kinase activity (H3-S10 specific)	2	0	2	3	0.189505	GO:0030072	BP	peptide hormone secretion	3	0	3	6	0.192117	GO:0015768	BP	maltose transport	1	0	1	1	0.208333
GO:0051119	MF	sugar transmembrane transporter activity	6	9	15	50	0.19173	GO:0042132	MF	fructose 1,6-bisphosphate 1-phosphatase activity	0	2	2	3	0.189505	GO:0030073	BP	insulin secretion	3	0	3	6	0.192117	GO:0015790	BP	UDP-xylose transmembrane transport	1	0	1	1	0.208333
GO:0009615	BP	response to virus	11	14	25	90	0.192509	GO:0043864	MF	indoleacetamide hydrolase activity	0	2	2	3	0.189505	GO:0032352	BP	positive regulation of hormone metabolic process	0	3	3	6	0.192117	GO:0015860	BP	purine nucleoside transmembrane transport	1	0	1	1	0.208333
GO:0004791	MF	thioredoxin-disulfide reductase activity	0	8	8	24	0.192528	GO:0045157	MF	electron transporter, transferring electrons within the noncyclic electron transport pathway of photosynthesis activity	0	2	2	3	0.189505	GO:0032950	BP	regulation of beta-glucan metabolic process	1	2	3	6	0.192117	GO:0015871	BP	choline transport	1	0	1	1	0.208333
GO:0016765	MF	transferase activity, transferring alkyl or aryl (other than methyl) groups	8	13	21	73	0.193044	GO:0047429	MF	nucleoside triphosphate diphosphatase activity	0	2	2	3	0.189505	GO:0032951	BP	regulation of beta-glucan biosynthetic process	1	2	3	6	0.192117	GO:0019226	BP	transmission of nerve impulse	0	1	1	1	0.208333
GO:0016054	BP	organic acid catabolic process	11	17	28	102	0.194311	GO:0050311	MF	sulfite reductase (ferredoxin) activity	0	2	2	3	0.189505	GO:0034052	BP	positive regulation of plant-type hypersensitive response	2	1	3	6	0.192117	GO:0019228	BP	neuronal action potential	0	1	1	1	0.208333
GO:0046395	BP	carboxylic acid catabolic process	11	17	28	102	0.194311	GO:0050373	MF	UDP-arabinose 4-epimerase activity	0	2	2	3	0.189505	GO:0034389	BP	lipid droplet organization	0	3	3	6	0.192117	GO:0019236	BP	response to pheromone	0	1	1	1	0.208333
GO:0048527	BP	lateral root development	13	16	29	106	0.194683	GO:0051721	MF	protein phosphatase 2A binding	1	1	2	3	0.189505	GO:0034410	BP	cell wall beta-glucan biosynthetic process	1	2	3	6	0.192117	GO:0019343	BP	cysteine biosynthetic process via cystathionine	0	1	1	1	0.208333
GO:0010043	BP	response to zinc ion	3	7	10	32	0.196501	GO:0051997	MF	2-oxo-4-hydroxy-4-carboxy-5-ureidoimidazoline decarboxylase activity	1	1	2	3	0.189505	GO:0035336	BP	long-chain fatty-acyl-CoA metabolic process	3	0	3	6	0.192117	GO:0019346	BP	transsulfuration	0	1	1	1	0.208333
GO:0004029	MF	aldehyde dehydrogenase (NAD+) activity	1	3	4	10	0.196954	GO:0080013	MF	(E,E)-geranyllinalool synthase activity	1	1	2	3	0.189505	GO:0035822	BP	gene conversion	2	1	3	6	0.192117	GO:0019458	BP	methionine catabolic process via 2-oxobutanoate	0	1	1	1	0.208333
GO:0004030	MF	aldehyde dehydrogenase [NAD(P)+] activity	1	3	4	10	0.196954	GO:0080072	MF	spermidine:sinapoyl CoA N-acyltransferase activity	0	2	2	3	0.189505	GO:0042219	BP	cellular modified amino acid catabolic process	3	0	3	6	0.192117	GO:0019481	BP	L-alanine catabolic process, by transamination	0	1	1	1	0.208333
GO:0019238	MF	cyclohydrolase activity	1	3	4	10	0.196954	GO:0080073	MF	spermidine:coumaroyl CoA N-acyltransferase activity	0	2	2	3	0.189505	GO:0043154	BP	negative regulation of cysteine-type endopeptidase activity involved in apoptotic process	1	2	3	6	0.192117	GO:0019520	BP	aldonic acid metabolic process	0	1	1	1	0.208333
GO:0015994	BP	chlorophyll metabolic process	4	12	16	55	0.19756	GO:0080074	MF	spermidine:caffeoyl CoA N-acyltransferase activity	0	2	2	3	0.189505	GO:0043446	BP	cellular alkane metabolic process	3	0	3	6	0.192117	GO:0019521	BP	D-gluconate metabolic process	0	1	1	1	0.208333
GO:0071215	BP	cellular response to abscisic acid stimulus	23	27	50	191	0.201105	GO:0080075	MF	spermidine:feruloyl CoA N-acyltransferase activity	0	2	2	3	0.189505	GO:0043447	BP	alkane biosynthetic process	3	0	3	6	0.192117	GO:0019523	BP	L-idonate metabolic process	0	1	1	1	0.208333
GO:0097306	BP	cellular response to alcohol	23	27	50	191	0.201105	GO:0097599	MF	xylanase activity	1	1	2	3	0.189505	GO:0046068	BP	cGMP metabolic process	3	0	3	6	0.192117	GO:0019655	BP	glycolytic fermentation to ethanol	1	0	1	1	0.208333
GO:0051301	BP	cell division	26	37	63	244	0.201675	GO:1990136	MF	linoleate 9S-lipoxygenase activity	1	1	2	3	0.189505	GO:0046879	BP	hormone secretion	3	0	3	6	0.192117	GO:0019660	BP	glycolytic fermentation	1	0	1	1	0.208333
GO:0009163	BP	nucleoside biosynthetic process	3	4	7	21	0.201809	GO:0003333	BP	amino acid transmembrane transport	9	9	18	53	0.190442	GO:0046883	BP	regulation of hormone secretion	3	0	3	6	0.192117	GO:0019666	BP	nitrogenous compound fermentation	1	0	1	1	0.208333
GO:0010192	BP	mucilage biosynthetic process	1	6	7	21	0.201809	GO:0006865	BP	amino acid transport	9	9	18	53	0.190442	GO:0046886	BP	positive regulation of hormone biosynthetic process	0	3	3	6	0.192117	GO:0030177	BP	positive regulation of Wnt signaling pathway	1	0	1	1	0.208333
GO:0019682	BP	glyceraldehyde-3-phosphate metabolic process	2	5	7	21	0.201809	GO:0014704	CC	intercalated disc	1	5	6	15	0.19048	GO:0050796	BP	regulation of insulin secretion	3	0	3	6	0.192117	GO:0030202	BP	heparin metabolic process	1	0	1	1	0.208333
GO:0009736	BP	cytokinin-activated signaling pathway	10	8	18	63	0.202152	GO:0043034	CC	costamere	1	5	6	15	0.19048	GO:0050994	BP	regulation of lipid catabolic process	0	3	3	6	0.192117	GO:0030204	BP	chondroitin sulfate metabolic process	1	0	1	1	0.208333
GO:0046165	BP	alcohol biosynthetic process	6	12	18	63	0.202152	GO:0044291	CC	cell-cell contact zone	1	5	6	15	0.19048	GO:0052324	BP	plant-type cell wall cellulose biosynthetic process	1	2	3	6	0.192117	GO:0030206	BP	chondroitin sulfate biosynthetic process	1	0	1	1	0.208333
GO:0071368	BP	cellular response to cytokinin stimulus	10	8	18	63	0.202152	GO:0010150	BP	leaf senescence	18	22	40	127	0.191968	GO:0052652	BP	cyclic purine nucleotide metabolic process	3	0	3	6	0.192117	GO:0030210	BP	heparin biosynthetic process	1	0	1	1	0.208333
GO:0031667	BP	response to nutrient levels	23	25	48	183	0.202465	GO:0071407	BP	cellular response to organic cyclic compound	28	35	63	206	0.193651	GO:0090276	BP	regulation of peptide hormone secretion	3	0	3	6	0.192117	GO:0031115	BP	negative regulation of microtubule polymerization	1	0	1	1	0.208333
GO:0009955	BP	adaxial/abaxial pattern specification	4	7	11	36	0.202697	GO:0015103	MF	inorganic anion transmembrane transporter activity	16	12	28	86	0.194347	GO:1901333	BP	positive regulation of lateral root development	2	1	3	6	0.192117	GO:0031117	BP	positive regulation of microtubule depolymerization	1	0	1	1	0.208333
GO:0048508	BP	embryonic meristem development	2	9	11	36	0.202697	GO:0046910	MF	pectinesterase inhibitor activity	1	9	10	27	0.194883	GO:2001006	BP	regulation of cellulose biosynthetic process	1	2	3	6	0.192117	GO:0031137	BP	regulation of conjugation with cellular fusion	0	1	1	1	0.208333
GO:0071495	BP	cellular response to endogenous stimulus	81	96	177	716	0.203015	GO:0009682	BP	induced systemic resistance	3	6	9	24	0.195561	GO:0002758	BP	innate immune response-activating signal transduction	2	2	4	9	0.192734	GO:0031139	BP	positive regulation of conjugation with cellular fusion	0	1	1	1	0.208333
GO:0031252	CC	cell leading edge	3	0	3	7	0.203357	GO:0032774	BP	RNA biosynthetic process	160	267	427	1492	0.197756	GO:0006000	BP	fructose metabolic process	3	1	4	9	0.192734	GO:0031222	BP	arabinan catabolic process	1	0	1	1	0.208333
GO:0098794	CC	postsynapse	2	1	3	7	0.203357	GO:0048583	BP	regulation of response to stimulus	88	138	226	778	0.19816	GO:0006271	BP	DNA strand elongation involved in DNA replication	3	1	4	9	0.192734	GO:0031506	BP	cell wall glycoprotein biosynthetic process	1	0	1	1	0.208333
GO:0009744	BP	response to sucrose	9	11	20	71	0.205385	GO:0003774	MF	cytoskeletal motor activity	5	13	18	53	0.19821	GO:0008298	BP	intracellular mRNA localization	2	2	4	9	0.192734	GO:0032005	BP	signal transduction involved in positive regulation of conjugation with cellular fusion	0	1	1	1	0.208333
GO:0034285	BP	response to disaccharide	9	11	20	71	0.205385	GO:0031594	CC	neuromuscular junction	2	1	3	6	0.198752	GO:0010189	BP	vitamin E biosynthetic process	3	1	4	9	0.192734	GO:0032025	BP	response to cobalt ion	1	0	1	1	0.208333
GO:0071805	BP	potassium ion transmembrane transport	12	8	20	71	0.205385	GO:0032432	CC	actin filament bundle	0	3	3	6	0.198752	GO:0022616	BP	DNA strand elongation	3	1	4	9	0.192734	GO:0032194	BP	ubiquinone biosynthetic process via 3,4-dihydroxy-5-polyprenylbenzoate	1	0	1	1	0.208333
GO:0002239	BP	response to oomycetes	8	13	21	75	0.206608	GO:0044283	BP	small molecule biosynthetic process	57	85	142	482	0.199069	GO:0042360	BP	vitamin E metabolic process	3	1	4	9	0.192734	GO:0033274	BP	response to vitamin B2	1	0	1	1	0.208333
GO:0002237	BP	response to molecule of bacterial origin	4	8	12	40	0.207701	GO:0006081	BP	cellular aldehyde metabolic process	5	8	13	37	0.200601	GO:0046855	BP	inositol phosphate dephosphorylation	3	1	4	9	0.192734	GO:0033306	BP	phytol metabolic process	1	0	1	1	0.208333
GO:0015995	BP	chlorophyll biosynthetic process	3	9	12	40	0.207701	GO:0042807	CC	central vacuole	2	2	4	9	0.200723	GO:0048829	BP	root cap development	4	0	4	9	0.192734	GO:0033388	BP	putrescine biosynthetic process from arginine	0	1	1	1	0.208333
GO:0046916	BP	cellular transition metal ion homeostasis	5	7	12	40	0.207701	GO:0090693	BP	plant organ senescence	19	22	41	131	0.201261	GO:0071545	BP	inositol phosphate catabolic process	3	1	4	9	0.192734	GO:0033389	BP	putrescine biosynthetic process from arginine, using agmatinase	0	1	1	1	0.208333
GO:0009991	BP	response to extracellular stimulus	26	30	56	216	0.207809	GO:0019682	BP	glyceraldehyde-3-phosphate metabolic process	2	6	8	21	0.201803	GO:0072523	BP	purine-containing compound catabolic process	2	2	4	9	0.192734	GO:0033499	BP	galactose catabolic process via UDP-galactose	1	0	1	1	0.208333
GO:0006544	BP	glycine metabolic process	0	3	3	7	0.210865	GO:1901002	BP	positive regulation of response to salt stress	4	4	8	21	0.201803	GO:0080051	BP	cutin transport	3	1	4	9	0.192734	GO:0033520	BP	phytol biosynthetic process	1	0	1	1	0.208333
GO:0006771	BP	riboflavin metabolic process	1	2	3	7	0.210865	GO:0034754	BP	cellular hormone metabolic process	10	6	16	47	0.205667	GO:1905613	BP	regulation of developmental vegetative growth	3	1	4	9	0.192734	GO:0033614	BP	chloroplast proton-transporting ATP synthase complex assembly	1	0	1	1	0.208333
GO:0009051	BP	pentose-phosphate shunt, oxidative branch	2	1	3	7	0.210865	GO:0004175	MF	endopeptidase activity	13	29	42	134	0.207268	GO:2000034	BP	regulation of seed maturation	3	1	4	9	0.192734	GO:0034053	BP	modulation by symbiont of host defense-related programmed cell death	1	0	1	1	0.208333
GO:0009065	BP	glutamine family amino acid catabolic process	2	1	3	7	0.210865	GO:0008643	BP	carbohydrate transport	7	15	22	67	0.207282	GO:0043401	BP	steroid hormone mediated signaling pathway	13	12	25	80	0.19317	GO:0034109	BP	homotypic cell-cell adhesion	0	1	1	1	0.208333
GO:0009231	BP	riboflavin biosynthetic process	1	2	3	7	0.210865	GO:0009705	CC	plant-type vacuole membrane	13	15	28	90	0.207353	GO:0071383	BP	cellular response to steroid hormone stimulus	13	12	25	80	0.19317	GO:0034110	BP	regulation of homotypic cell-cell adhesion	0	1	1	1	0.208333
GO:0010021	BP	amylopectin biosynthetic process	2	1	3	7	0.210865	GO:0010540	BP	basipetal auxin transport	5	2	7	18	0.207846	GO:0009415	BP	response to water	57	39	96	336	0.195146	GO:0034112	BP	positive regulation of homotypic cell-cell adhesion	0	1	1	1	0.208333
GO:0010083	BP	regulation of vegetative meristem growth	1	2	3	7	0.210865	GO:0045824	BP	negative regulation of innate immune response	3	4	7	18	0.207846	GO:0008443	MF	phosphofructokinase activity	1	4	5	12	0.195237	GO:0034263	BP	positive regulation of autophagy in response to ER overload	0	1	1	1	0.208333
GO:0010448	BP	vegetative meristem growth	1	2	3	7	0.210865	GO:1900457	BP	regulation of brassinosteroid mediated signaling pathway	5	2	7	18	0.207846	GO:0008865	MF	fructokinase activity	2	3	5	12	0.195237	GO:0034306	BP	regulation of sexual sporulation	0	1	1	1	0.208333
GO:0010497	BP	plasmodesmata-mediated intercellular transport	0	3	3	7	0.210865	GO:2000652	BP	regulation of secondary cell wall biogenesis	3	4	7	18	0.207846	GO:0010294	MF	abscisic acid glucosyltransferase activity	4	1	5	12	0.195237	GO:0034307	BP	regulation of ascospore formation	0	1	1	1	0.208333
GO:0015867	BP	ATP transport	3	0	3	7	0.210865	GO:0010469	BP	regulation of signaling receptor activity	3	9	12	34	0.208472	GO:0015276	MF	ligand-gated ion channel activity	2	3	5	12	0.195237	GO:0034331	BP	cell junction maintenance	1	0	1	1	0.208333
GO:0021953	BP	central nervous system neuron differentiation	2	1	3	7	0.210865	GO:0018958	BP	phenol-containing compound metabolic process	3	9	12	34	0.208472	GO:0019208	MF	phosphatase regulator activity	3	2	5	12	0.195237	GO:0034334	BP	adherens junction maintenance	1	0	1	1	0.208333
GO:0043649	BP	dicarboxylic acid catabolic process	1	2	3	7	0.210865	GO:1901000	BP	regulation of response to salt stress	6	6	12	34	0.208472	GO:0022834	MF	ligand-gated channel activity	2	3	5	12	0.195237	GO:0034775	BP	glutathione transmembrane transport	1	0	1	1	0.208333
GO:0051365	BP	cellular response to potassium ion starvation	1	2	3	7	0.210865	GO:0016791	MF	phosphatase activity	22	29	51	165	0.211558	GO:0004311	MF	farnesyltranstransferase activity	2	1	3	6	0.197668	GO:0035017	BP	cuticle pattern formation	1	0	1	1	0.208333
GO:0061615	BP	glycolytic process through fructose-6-phosphate	2	1	3	7	0.210865	GO:0016597	MF	amino acid binding	1	6	7	18	0.212705	GO:0004383	MF	guanylate cyclase activity	3	0	3	6	0.197668	GO:0035166	BP	post-embryonic hemopoiesis	1	0	1	1	0.208333
GO:0070413	BP	trehalose metabolism in response to stress	2	1	3	7	0.210865	GO:0047262	MF	polygalacturonate 4-alpha-galacturonosyltransferase activity	1	6	7	18	0.212705	GO:0005365	MF	myo-inositol transmembrane transporter activity	1	2	3	6	0.197668	GO:0035167	BP	larval lymph gland hemopoiesis	1	0	1	1	0.208333
GO:0110020	BP	regulation of actomyosin structure organization	3	0	3	7	0.210865	GO:0009864	BP	induced systemic resistance, jasmonic acid mediated signaling pathway	0	6	6	15	0.213351	GO:0008466	MF	glycogenin glucosyltransferase activity	3	0	3	6	0.197668	GO:0035443	BP	tripeptide transmembrane transport	1	0	1	1	0.208333
GO:1901959	BP	positive regulation of cutin biosynthetic process	0	3	3	7	0.210865	GO:0035637	BP	multicellular organismal signaling	1	5	6	15	0.213351	GO:0008940	MF	nitrate reductase activity	2	1	3	6	0.197668	GO:0035518	BP	histone H2A monoubiquitination	0	1	1	1	0.208333
GO:2000896	BP	amylopectin metabolic process	2	1	3	7	0.210865	GO:0086001	BP	cardiac muscle cell action potential	1	5	6	15	0.213351	GO:0010295	MF	(+)-abscisic acid 8'-hydroxylase activity	1	2	3	6	0.197668	GO:0036003	BP	positive regulation of transcription from RNA polymerase II promoter in response to stress	0	1	1	1	0.208333
GO:0010305	BP	leaf vascular tissue pattern formation	6	7	13	44	0.211771	GO:0086012	BP	membrane depolarization during cardiac muscle cell action potential	1	5	6	15	0.213351	GO:0010427	MF	abscisic acid binding	3	0	3	6	0.197668	GO:0042351	BP	'de novo' GDP-L-fucose biosynthetic process	1	0	1	1	0.208333
GO:0019751	BP	polyol metabolic process	4	9	13	44	0.211771	GO:0098900	BP	regulation of action potential	1	5	6	15	0.213351	GO:0016639	MF	oxidoreductase activity, acting on the CH-NH2 group of donors, NAD or NADP as acceptor	1	2	3	6	0.197668	GO:0042353	BP	fucose biosynthetic process	0	1	1	1	0.208333
GO:0008300	BP	isoprenoid catabolic process	1	7	8	25	0.212366	GO:0098901	BP	regulation of cardiac muscle cell action potential	1	5	6	15	0.213351	GO:0016725	MF	oxidoreductase activity, acting on CH or CH2 groups	1	2	3	6	0.197668	GO:0042817	BP	pyridoxal metabolic process	1	0	1	1	0.208333
GO:0009612	BP	response to mechanical stimulus	1	7	8	25	0.212366	GO:2001259	BP	positive regulation of cation channel activity	1	5	6	15	0.213351	GO:0016987	MF	sigma factor activity	3	0	3	6	0.197668	GO:0042821	BP	pyridoxal biosynthetic process	1	0	1	1	0.208333
GO:0042133	BP	neurotransmitter metabolic process	3	5	8	25	0.212366	GO:0032970	BP	regulation of actin filament-based process	7	17	24	74	0.213749	GO:0047517	MF	1,4-beta-D-xylan synthase activity	3	0	3	6	0.197668	GO:0042851	BP	L-alanine metabolic process	0	1	1	1	0.208333
GO:0098586	BP	cellular response to virus	3	5	8	25	0.212366	GO:0000255	BP	allantoin metabolic process	1	2	3	6	0.213989	GO:0048531	MF	beta-1,3-galactosyltransferase activity	1	2	3	6	0.197668	GO:0042853	BP	L-alanine catabolic process	0	1	1	1	0.208333
GO:0002274	BP	myeloid leukocyte activation	1	4	5	14	0.212712	GO:0005986	BP	sucrose biosynthetic process	1	2	3	6	0.213989	GO:0080019	MF	fatty-acyl-CoA reductase (alcohol-forming) activity	3	0	3	6	0.197668	GO:0042906	BP	xanthine transport	1	0	1	1	0.208333
GO:0002275	BP	myeloid cell activation involved in immune response	1	4	5	14	0.212712	GO:0006071	BP	glycerol metabolic process	0	3	3	6	0.213989	GO:0080116	MF	glucuronoxylan glucuronosyltransferase activity	3	0	3	6	0.197668	GO:0043111	BP	replication fork arrest	1	0	1	1	0.208333
GO:0006534	BP	cysteine metabolic process	2	3	5	14	0.212712	GO:0006182	BP	cGMP biosynthetic process	0	3	3	6	0.213989	GO:0003988	MF	acetyl-CoA C-acyltransferase activity	0	4	4	9	0.199411	GO:0043267	BP	negative regulation of potassium ion transport	0	1	1	1	0.208333
GO:0006536	BP	glutamate metabolic process	1	4	5	14	0.212712	GO:0009187	BP	cyclic nucleotide metabolic process	0	3	3	6	0.213989	GO:0004069	MF	L-aspartate:2-oxoglutarate aminotransferase activity	1	3	4	9	0.199411	GO:0043940	BP	regulation of sexual sporulation resulting in formation of a cellular spore	0	1	1	1	0.208333
GO:0006595	BP	polyamine metabolic process	3	2	5	14	0.212712	GO:0009190	BP	cyclic nucleotide biosynthetic process	0	3	3	6	0.213989	GO:0004130	MF	cytochrome-c peroxidase activity	4	0	4	9	0.199411	GO:0044068	BP	modulation by symbiont of host cellular process	1	0	1	1	0.208333
GO:0009610	BP	response to symbiotic fungus	1	4	5	14	0.212712	GO:0009310	BP	amine catabolic process	2	1	3	6	0.213989	GO:0004805	MF	trehalose-phosphatase activity	2	2	4	9	0.199411	GO:0045217	BP	cell-cell junction maintenance	1	0	1	1	0.208333
GO:0016107	BP	sesquiterpenoid catabolic process	0	5	5	14	0.212712	GO:0009394	BP	2'-deoxyribonucleotide metabolic process	0	3	3	6	0.213989	GO:0015217	MF	ADP transmembrane transporter activity	0	4	4	9	0.199411	GO:0045218	BP	zonula adherens maintenance	1	0	1	1	0.208333
GO:0036230	BP	granulocyte activation	1	4	5	14	0.212712	GO:0010100	BP	negative regulation of photomorphogenesis	1	2	3	6	0.213989	GO:0015245	MF	fatty acid transmembrane transporter activity	3	1	4	9	0.199411	GO:0045471	BP	response to ethanol	0	1	1	1	0.208333
GO:0043290	BP	apocarotenoid catabolic process	0	5	5	14	0.212712	GO:0010258	BP	NADH dehydrogenase complex (plastoquinone) assembly	0	3	3	6	0.213989	GO:0015368	MF	calcium:cation antiporter activity	1	3	4	9	0.199411	GO:0045760	BP	positive regulation of action potential	0	1	1	1	0.208333
GO:0046174	BP	polyol catabolic process	1	4	5	14	0.212712	GO:0015837	BP	amine transport	0	3	3	6	0.213989	GO:0035250	MF	UDP-galactosyltransferase activity	2	2	4	9	0.199411	GO:0045838	BP	positive regulation of membrane potential	0	1	1	1	0.208333
GO:0046345	BP	abscisic acid catabolic process	0	5	5	14	0.212712	GO:0019400	BP	alditol metabolic process	0	3	3	6	0.213989	GO:1990825	MF	sequence-specific mRNA binding	1	3	4	9	0.199411	GO:0045848	BP	positive regulation of nitrogen utilization	1	0	1	1	0.208333
GO:0050878	BP	regulation of body fluid levels	4	1	5	14	0.212712	GO:0019692	BP	deoxyribose phosphate metabolic process	0	3	3	6	0.213989	GO:0010033	BP	response to organic substance	266	215	481	1767	0.200559	GO:0046070	BP	dGTP metabolic process	1	0	1	1	0.208333
GO:0051026	BP	chiasma assembly	4	1	5	14	0.212712	GO:0030335	BP	positive regulation of cell migration	3	0	3	6	0.213989	GO:0030136	CC	clathrin-coated vesicle	4	6	10	29	0.201683	GO:0046086	BP	adenosine biosynthetic process	1	0	1	1	0.208333
GO:0051156	BP	glucose 6-phosphate metabolic process	4	1	5	14	0.212712	GO:0030521	BP	androgen receptor signaling pathway	3	0	3	6	0.213989	GO:0006749	BP	glutathione metabolic process	9	2	11	32	0.20197	GO:0046176	BP	aldonic acid catabolic process	0	1	1	1	0.208333
GO:1901679	BP	nucleotide transmembrane transport	4	1	5	14	0.212712	GO:0031539	BP	positive regulation of anthocyanin metabolic process	2	1	3	6	0.213989	GO:0031333	BP	negative regulation of protein-containing complex assembly	8	3	11	32	0.20197	GO:0046183	BP	L-idonate catabolic process	0	1	1	1	0.208333
GO:1902265	BP	abscisic acid homeostasis	1	4	5	14	0.212712	GO:0033539	BP	fatty acid beta-oxidation using acyl-CoA dehydrogenase	2	1	3	6	0.213989	GO:0051607	BP	defense response to virus	8	10	18	56	0.202282	GO:0048283	BP	indeterminate inflorescence morphogenesis	0	1	1	1	0.208333
GO:0000981	MF	DNA-binding transcription factor activity, RNA polymerase II-specific	16	19	35	129	0.2134	GO:0034389	BP	lipid droplet organization	3	0	3	6	0.213989	GO:0140546	BP	defense response to symbiont	8	10	18	56	0.202282	GO:0048363	BP	mucilage pectin metabolic process	1	0	1	1	0.208333
GO:0030863	CC	cortical cytoskeleton	5	6	11	37	0.214313	GO:0035148	BP	tube formation	2	1	3	6	0.213989	GO:1901136	BP	carbohydrate derivative catabolic process	3	5	8	22	0.20269	GO:0048542	BP	lymph gland development	1	0	1	1	0.208333
GO:0031312	CC	extrinsic component of organelle membrane	1	5	6	18	0.216854	GO:0040017	BP	positive regulation of locomotion	3	0	3	6	0.213989	GO:0046165	BP	alcohol biosynthetic process	13	7	20	63	0.203322	GO:0048838	BP	release of seed from dormancy	0	1	1	1	0.208333
GO:0015103	MF	inorganic anion transmembrane transporter activity	14	10	24	86	0.21834	GO:0042402	BP	cellular biogenic amine catabolic process	2	1	3	6	0.213989	GO:0009156	BP	ribonucleoside monophosphate biosynthetic process	10	12	22	70	0.20358	GO:0051255	BP	spindle midzone assembly	1	0	1	1	0.208333
GO:0001872	MF	(1->3)-beta-D-glucan binding	1	2	3	7	0.219271	GO:0042873	BP	aldonate transmembrane transport	0	3	3	6	0.213989	GO:0044092	BP	negative regulation of molecular function	22	13	35	116	0.204148	GO:0051256	BP	mitotic spindle midzone assembly	1	0	1	1	0.208333
GO:0003872	MF	6-phosphofructokinase activity	2	1	3	7	0.219271	GO:0043154	BP	negative regulation of cysteine-type endopeptidase activity involved in apoptotic process	2	1	3	6	0.213989	GO:0030141	CC	secretory granule	4	3	7	19	0.204422	GO:0051511	BP	negative regulation of unidimensional cell growth	1	0	1	1	0.208333
GO:0004365	MF	glyceraldehyde-3-phosphate dehydrogenase (NAD+) (phosphorylating) activity	3	0	3	7	0.219271	GO:0046068	BP	cGMP metabolic process	0	3	3	6	0.213989	GO:0009165	BP	nucleotide biosynthetic process	21	19	40	134	0.206331	GO:0051952	BP	regulation of amine transport	1	0	1	1	0.208333
GO:0004568	MF	chitinase activity	1	2	3	7	0.219271	GO:0052652	BP	cyclic purine nucleotide metabolic process	0	3	3	6	0.213989	GO:1901293	BP	nucleoside phosphate biosynthetic process	21	19	40	134	0.206331	GO:0051955	BP	regulation of amino acid transport	1	0	1	1	0.208333
GO:0005347	MF	ATP transmembrane transporter activity	3	0	3	7	0.219271	GO:0072089	BP	stem cell proliferation	1	2	3	6	0.213989	GO:0009751	BP	response to salicylic acid	33	30	63	217	0.207203	GO:0052040	BP	modulation by symbiont of host programmed cell death	1	0	1	1	0.208333
GO:0043891	MF	glyceraldehyde-3-phosphate dehydrogenase (NAD(P)+) (phosphorylating) activity	3	0	3	7	0.219271	GO:0098609	BP	cell-cell adhesion	1	2	3	6	0.213989	GO:0006979	BP	response to oxidative stress	49	42	91	319	0.207425	GO:0052042	BP	positive regulation by symbiont of host programmed cell death	1	0	1	1	0.208333
GO:0048487	MF	beta-tubulin binding	2	1	3	7	0.219271	GO:0120009	BP	intermembrane lipid transfer	2	1	3	6	0.213989	GO:0008610	BP	lipid biosynthetic process	67	48	115	407	0.207923	GO:0052158	BP	modulation by symbiont of host resistance gene-dependent defense response	1	0	1	1	0.208333
GO:0050308	MF	sugar-phosphatase activity	0	3	3	7	0.219271	GO:1905177	BP	tracheary element differentiation	1	2	3	6	0.213989	GO:0000981	MF	DNA-binding transcription factor activity, RNA polymerase II-specific	24	15	39	129	0.208736	GO:0052390	BP	induction by symbiont of host innate immune response	1	0	1	1	0.208333
GO:0050404	MF	zeatin O-beta-D-xylosyltransferase activity	1	2	3	7	0.219271	GO:2000147	BP	positive regulation of cell motility	3	0	3	6	0.213989	GO:0009409	BP	response to cold	62	30	92	323	0.210848	GO:0052559	BP	induction by symbiont of host immune response	1	0	1	1	0.208333
GO:0009110	BP	vitamin biosynthetic process	5	11	16	56	0.220042	GO:0006082	BP	organic acid metabolic process	88	122	210	724	0.215848	GO:0007154	BP	cell communication	240	185	425	1560	0.212681	GO:0055048	BP	anastral spindle assembly	1	0	1	1	0.208333
GO:0010109	BP	regulation of photosynthesis	2	7	9	29	0.220348	GO:0000096	BP	sulfur amino acid metabolic process	5	6	11	31	0.216782	GO:0009629	BP	response to gravity	18	7	25	81	0.212933	GO:0060404	BP	axonemal microtubule depolymerization	1	0	1	1	0.208333
GO:0010315	BP	auxin export across the plasma membrane	3	6	9	29	0.220348	GO:0042335	BP	cuticle development	2	9	11	31	0.216782	GO:0048545	BP	response to steroid hormone	13	12	25	81	0.212933	GO:0061523	BP	cilium disassembly	1	0	1	1	0.208333
GO:0042631	BP	cellular response to water deprivation	4	5	9	29	0.220348	GO:0005938	CC	cell cortex	11	16	27	87	0.216905	GO:0061135	MF	endopeptidase regulator activity	1	7	8	22	0.213161	GO:0061780	BP	mitotic cohesin loading	1	0	1	1	0.208333
GO:0071462	BP	cellular response to water stimulus	4	5	9	29	0.220348	GO:0004383	MF	guanylate cyclase activity	0	3	3	6	0.216968	GO:0009308	BP	amine metabolic process	14	9	23	74	0.213986	GO:0062022	BP	mitotic cohesin ssDNA (lagging strand) loading	1	0	1	1	0.208333
GO:0016740	MF	transferase activity	187	333	520	2127	0.22043	GO:0008138	MF	protein tyrosine/serine/threonine phosphatase activity	2	1	3	6	0.216968	GO:0032970	BP	regulation of actin filament-based process	13	10	23	74	0.213986	GO:0070462	BP	plus-end specific microtubule depolymerization	1	0	1	1	0.208333
GO:0005319	MF	lipid transporter activity	4	7	11	36	0.220526	GO:0008466	MF	glycogenin glucosyltransferase activity	0	3	3	6	0.216968	GO:0010109	BP	regulation of photosynthesis	6	4	10	29	0.214467	GO:0070590	BP	spore wall biogenesis	1	0	1	1	0.208333
GO:0032956	BP	regulation of actin cytoskeleton organization	9	8	17	60	0.221856	GO:0008940	MF	nitrate reductase activity	1	2	3	6	0.216968	GO:0010315	BP	auxin export across the plasma membrane	6	4	10	29	0.214467	GO:0070682	BP	proteasome regulatory particle assembly	0	1	1	1	0.208333
GO:0015215	MF	nucleotide transmembrane transporter activity	4	1	5	14	0.224325	GO:0010290	MF	chlorophyll catabolite transmembrane transporter activity	1	2	3	6	0.216968	GO:2000022	BP	regulation of jasmonic acid mediated signaling pathway	5	5	10	29	0.214467	GO:0071244	BP	cellular response to carbon dioxide	0	1	1	1	0.208333
GO:0046593	MF	mandelonitrile lyase activity	3	2	5	14	0.224325	GO:0015431	MF	ABC-type glutathione S-conjugate transporter activity	1	2	3	6	0.216968	GO:0015932	MF	nucleobase-containing compound transmembrane transporter activity	4	7	11	32	0.214504	GO:0071266	BP	'de novo' L-methionine biosynthetic process	0	1	1	1	0.208333
GO:0080133	MF	midchain alkane hydroxylase activity	1	4	5	14	0.224325	GO:0016165	MF	linoleate 13S-lipoxygenase activity	0	3	3	6	0.216968	GO:0098771	BP	inorganic ion homeostasis	27	27	54	185	0.214774	GO:0071280	BP	cellular response to copper ion	1	0	1	1	0.208333
GO:0019722	BP	calcium-mediated signaling	9	11	20	72	0.225428	GO:0016755	MF	aminoacyltransferase activity	2	1	3	6	0.216968	GO:0005977	BP	glycogen metabolic process	5	2	7	19	0.214913	GO:0071291	BP	cellular response to selenium ion	0	1	1	1	0.208333
GO:0006813	BP	potassium ion transport	12	9	21	76	0.226142	GO:0016841	MF	ammonia-lyase activity	0	3	3	6	0.216968	GO:0005991	BP	trehalose metabolic process	3	4	7	19	0.214913	GO:0071325	BP	cellular response to mannitol stimulus	1	0	1	1	0.208333
GO:0009404	BP	toxin metabolic process	5	5	10	33	0.226495	GO:0033809	MF	anthocyanin 6''-O-malonyltransferase activity	0	3	3	6	0.216968	GO:0006112	BP	energy reserve metabolic process	5	2	7	19	0.214913	GO:0071444	BP	cellular response to pheromone	0	1	1	1	0.208333
GO:0015749	BP	monosaccharide transmembrane transport	3	7	10	33	0.226495	GO:0042577	MF	lipid phosphatase activity	2	1	3	6	0.216968	GO:0015865	BP	purine nucleotide transport	1	6	7	19	0.214913	GO:0071469	BP	cellular response to alkaline pH	1	0	1	1	0.208333
GO:0016108	BP	tetraterpenoid metabolic process	4	6	10	33	0.226495	GO:0042879	MF	aldonate transmembrane transporter activity	0	3	3	6	0.216968	GO:0015868	BP	purine ribonucleotide transport	1	6	7	19	0.214913	GO:0071507	BP	pheromone response MAPK cascade	0	1	1	1	0.208333
GO:0016116	BP	carotenoid metabolic process	4	6	10	33	0.226495	GO:0047517	MF	1,4-beta-D-xylan synthase activity	0	3	3	6	0.216968	GO:0042136	BP	neurotransmitter biosynthetic process	5	2	7	19	0.214913	GO:0071766	BP	Actinobacterium-type cell wall biogenesis	1	0	1	1	0.208333
GO:0050777	BP	negative regulation of immune response	2	8	10	33	0.226495	GO:0052636	MF	arabinosyltransferase activity	1	2	3	6	0.216968	GO:0051503	BP	adenine nucleotide transport	1	6	7	19	0.214913	GO:0072709	BP	cellular response to sorbitol	1	0	1	1	0.208333
GO:0048443	BP	stamen development	18	11	29	108	0.226837	GO:0070403	MF	NAD+ binding	1	2	3	6	0.216968	GO:0055062	BP	phosphate ion homeostasis	4	3	7	19	0.214913	GO:0080143	BP	regulation of amino acid export	1	0	1	1	0.208333
GO:0048466	BP	androecium development	18	11	29	108	0.226837	GO:0080116	MF	glucuronoxylan glucuronosyltransferase activity	0	3	3	6	0.216968	GO:0072506	BP	trivalent inorganic anion homeostasis	4	3	7	19	0.214913	GO:0080163	BP	regulation of protein serine/threonine phosphatase activity	1	0	1	1	0.208333
GO:0000311	CC	plastid large ribosomal subunit	0	2	2	4	0.228569	GO:0006555	BP	methionine metabolic process	4	1	5	12	0.217634	GO:0009932	BP	cell tip growth	21	18	39	131	0.215453	GO:0080170	BP	hydrogen peroxide transmembrane transport	1	0	1	1	0.208333
GO:0000314	CC	organellar small ribosomal subunit	0	2	2	4	0.228569	GO:0009268	BP	response to pH	2	3	5	12	0.217634	GO:0010154	BP	fruit development	94	62	156	559	0.215735	GO:0080181	BP	lateral root branching	1	0	1	1	0.208333
GO:0009921	CC	auxin efflux carrier complex	0	2	2	4	0.228569	GO:0015977	BP	carbon fixation	1	4	5	12	0.217634	GO:0010008	CC	endosome membrane	13	8	21	68	0.217209	GO:0080185	BP	effector-mediated induction of plant hypersensitive response by symbiont	1	0	1	1	0.208333
GO:0016528	CC	sarcoplasm	2	0	2	4	0.228569	GO:0043476	BP	pigment accumulation	1	4	5	12	0.217634	GO:0000322	CC	storage vacuole	3	3	6	16	0.218117	GO:0080187	BP	floral organ senescence	1	0	1	1	0.208333
GO:0016529	CC	sarcoplasmic reticulum	2	0	2	4	0.228569	GO:0061085	BP	regulation of histone H3-K27 methylation	1	4	5	12	0.217634	GO:0005771	CC	multivesicular body	2	4	6	16	0.218117	GO:0090136	BP	epithelial cell-cell adhesion	1	0	1	1	0.208333
GO:0031262	CC	Ndc80 complex	1	1	2	4	0.228569	GO:0080144	BP	amino acid homeostasis	4	1	5	12	0.217634	GO:1901605	BP	alpha-amino acid metabolic process	22	20	42	142	0.218981	GO:0090263	BP	positive regulation of canonical Wnt signaling pathway	1	0	1	1	0.208333
GO:0031617	CC	NMS complex	1	1	2	4	0.228569	GO:1901658	BP	glycosyl compound catabolic process	4	1	5	12	0.217634	GO:0040007	BP	growth	99	59	158	567	0.220466	GO:0090314	BP	positive regulation of protein targeting to membrane	0	1	1	1	0.208333
GO:0032009	CC	early phagosome	1	1	2	4	0.228569	GO:0008169	MF	C-methyltransferase activity	0	6	6	15	0.217875	GO:0006635	BP	fatty acid beta-oxidation	1	11	12	36	0.221036	GO:0097438	BP	exit from dormancy	0	1	1	1	0.208333
GO:0035145	CC	exon-exon junction complex	2	0	2	4	0.228569	GO:0015101	MF	organic cation transmembrane transporter activity	3	3	6	15	0.217875	GO:0009955	BP	adaxial/abaxial pattern specification	9	3	12	36	0.221036	GO:0098902	BP	regulation of membrane depolarization during action potential	0	1	1	1	0.208333
GO:0042581	CC	specific granule	1	1	2	4	0.228569	GO:0000103	BP	sulfate assimilation	2	2	4	9	0.21918	GO:0019932	BP	second-messenger-mediated signaling	13	13	26	85	0.222272	GO:0098930	BP	axonal transport	1	0	1	1	0.208333
GO:0043073	CC	germ cell nucleus	1	1	2	4	0.228569	GO:0001906	BP	cell killing	1	3	4	9	0.21918	GO:0061640	BP	cytoskeleton-dependent cytokinesis	19	7	26	85	0.222272	GO:0106111	BP	regulation of mitotic cohesin ssDNA (lagging strand) loading	1	0	1	1	0.208333
GO:1902584	BP	positive regulation of response to water deprivation	3	3	6	18	0.228893	GO:0002758	BP	innate immune response-activating signal transduction	2	2	4	9	0.21918	GO:0015297	MF	antiporter activity	5	8	13	39	0.222301	GO:0106112	BP	negative regulation of mitotic cohesin ssDNA (lagging strand) loading	1	0	1	1	0.208333
GO:2000652	BP	regulation of secondary cell wall biogenesis	2	4	6	18	0.228893	GO:0006783	BP	heme biosynthetic process	0	4	4	9	0.21918	GO:0065008	BP	regulation of biological quality	151	127	278	1013	0.223137	GO:0140404	BP	effector-mediated modulation of host innate immune response by symbiont	1	0	1	1	0.208333
GO:0000214	CC	tRNA-intron endonuclease complex	0	1	1	1	0.230083	GO:0006949	BP	syncytium formation	1	3	4	9	0.21918	GO:0032989	BP	cellular component morphogenesis	66	39	105	372	0.223935	GO:0140415	BP	effector-mediated modulation of host defenses by symbiont	1	0	1	1	0.208333
GO:0000312	CC	plastid small ribosomal subunit	0	1	1	1	0.230083	GO:0009262	BP	deoxyribonucleotide metabolic process	1	3	4	9	0.21918	GO:0002218	BP	activation of innate immune response	8	6	14	43	0.224602	GO:0140418	BP	effector-mediated modulation of host process by symbiont	1	0	1	1	0.208333
GO:0000408	CC	EKC/KEOPS complex	0	1	1	1	0.230083	GO:0019344	BP	cysteine biosynthetic process	1	3	4	9	0.21918	GO:0016854	MF	racemase and epimerase activity	5	2	7	19	0.224996	GO:1900067	BP	regulation of cellular response to alkaline pH	1	0	1	1	0.208333
GO:0005872	CC	minus-end kinesin complex	0	1	1	1	0.230083	GO:0031640	BP	killing of cells of another organism	1	3	4	9	0.21918	GO:0044106	BP	cellular amine metabolic process	9	7	16	50	0.226297	GO:1900386	BP	positive regulation of flavonol biosynthetic process	1	0	1	1	0.208333
GO:0005903	CC	brush border	1	0	1	1	0.230083	GO:0061087	BP	positive regulation of histone H3-K27 methylation	1	3	4	9	0.21918	GO:0006520	BP	cellular amino acid metabolic process	35	27	62	215	0.227464	GO:1900825	BP	regulation of membrane depolarization during cardiac muscle cell action potential	0	1	1	1	0.208333
GO:0005915	CC	zonula adherens	0	1	1	1	0.230083	GO:0080051	BP	cutin transport	0	4	4	9	0.21918	GO:0010065	BP	primary meristem tissue development	5	1	6	16	0.22813	GO:1900827	BP	positive regulation of membrane depolarization during cardiac muscle cell action potential	0	1	1	1	0.208333
GO:0009277	CC	fungal-type cell wall	0	1	1	1	0.230083	GO:1900458	BP	negative regulation of brassinosteroid mediated signaling pathway	3	1	4	9	0.21918	GO:0030835	BP	negative regulation of actin filament depolymerization	4	2	6	16	0.22813	GO:1901017	BP	negative regulation of potassium ion transmembrane transporter activity	0	1	1	1	0.208333
GO:0009344	CC	nitrite reductase complex [NAD(P)H]	0	1	1	1	0.230083	GO:1990641	BP	response to iron ion starvation	1	3	4	9	0.21918	GO:0032881	BP	regulation of polysaccharide metabolic process	4	2	6	16	0.22813	GO:1901380	BP	negative regulation of potassium ion transmembrane transport	0	1	1	1	0.208333
GO:0009503	CC	thylakoid light-harvesting complex	0	1	1	1	0.230083	GO:0046434	BP	organophosphate catabolic process	9	17	26	81	0.219258	GO:0048871	BP	multicellular organismal homeostasis	2	4	6	16	0.22813	GO:1901678	BP	iron coordination entity transport	1	0	1	1	0.208333
GO:0009512	CC	cytochrome b6f complex	0	1	1	1	0.230083	GO:0010294	MF	abscisic acid glucosyltransferase activity	1	4	5	12	0.221755	GO:0051693	BP	actin filament capping	4	2	6	16	0.22813	GO:1901975	BP	glycerate transmembrane transport	1	0	1	1	0.208333
GO:0009517	CC	PSII associated light-harvesting complex II	0	1	1	1	0.230083	GO:0019208	MF	phosphatase regulator activity	2	3	5	12	0.221755	GO:0120256	BP	olefinic compound catabolic process	4	2	6	16	0.22813	GO:1902259	BP	regulation of delayed rectifier potassium channel activity	0	1	1	1	0.208333
GO:0009551	CC	secondary plasmodesma	0	1	1	1	0.230083	GO:0051287	MF	NAD binding	2	3	5	12	0.221755	GO:0006817	BP	phosphate ion transport	5	4	9	26	0.228151	GO:1902260	BP	negative regulation of delayed rectifier potassium channel activity	0	1	1	1	0.208333
GO:0009575	CC	chromoplast stroma	0	1	1	1	0.230083	GO:0009744	BP	response to sucrose	9	14	23	71	0.221949	GO:0009309	BP	amine biosynthetic process	4	5	9	26	0.228151	GO:1902305	BP	regulation of sodium ion transmembrane transport	0	1	1	1	0.208333
GO:0009654	CC	photosystem II oxygen evolving complex	0	1	1	1	0.230083	GO:0034285	BP	response to disaccharide	9	14	23	71	0.221949	GO:0042401	BP	cellular biogenic amine biosynthetic process	4	5	9	26	0.228151	GO:1902307	BP	positive regulation of sodium ion transmembrane transport	0	1	1	1	0.208333
GO:0009783	CC	photosystem II antenna complex	0	1	1	1	0.230083	GO:0015245	MF	fatty acid transmembrane transporter activity	0	4	4	9	0.222803	GO:0006721	BP	terpenoid metabolic process	30	14	44	150	0.231193	GO:1903173	BP	fatty alcohol metabolic process	1	0	1	1	0.208333
GO:0009930	CC	longitudinal side of cell surface	0	1	1	1	0.230083	GO:0030744	MF	luteolin O-methyltransferase activity	0	4	4	9	0.222803	GO:0097435	BP	supramolecular fiber organization	27	12	39	132	0.231654	GO:1903175	BP	fatty alcohol biosynthetic process	1	0	1	1	0.208333
GO:0030076	CC	light-harvesting complex	0	1	1	1	0.230083	GO:0030755	MF	quercetin 3-O-methyltransferase activity	0	4	4	9	0.222803	GO:0009514	CC	glyoxysome	2	3	5	13	0.232996	GO:1903329	BP	regulation of iron-sulfur cluster assembly	0	1	1	1	0.208333
GO:0030445	CC	yeast-form cell wall	0	1	1	1	0.230083	GO:0033799	MF	myricetin 3'-O-methyltransferase activity	0	4	4	9	0.222803	GO:0009411	BP	response to UV	16	9	25	82	0.233615	GO:1903510	BP	mucopolysaccharide metabolic process	1	0	1	1	0.208333
GO:0030673	CC	axolemma	1	0	1	1	0.230083	GO:0047763	MF	caffeate O-methyltransferase activity	0	4	4	9	0.222803	GO:0015749	BP	monosaccharide transmembrane transport	5	6	11	33	0.234994	GO:1903789	BP	regulation of amino acid transmembrane transport	1	0	1	1	0.208333
GO:0030891	CC	VCB complex	1	0	1	1	0.230083	GO:0061980	MF	regulatory RNA binding	2	2	4	9	0.222803	GO:0051494	BP	negative regulation of cytoskeleton organization	8	3	11	33	0.234994	GO:1903817	BP	negative regulation of voltage-gated potassium channel activity	0	1	1	1	0.208333
GO:0031164	CC	contractile vacuolar membrane	1	0	1	1	0.230083	GO:0004190	MF	aspartic-type endopeptidase activity	4	7	11	31	0.223237	GO:1902904	BP	negative regulation of supramolecular fiber organization	8	3	11	33	0.234994	GO:1904181	BP	positive regulation of membrane depolarization	0	1	1	1	0.208333
GO:0031205	CC	endoplasmic reticulum Sec complex	1	0	1	1	0.230083	GO:0009055	MF	electron transfer activity	1	10	11	31	0.223237	GO:0042646	CC	plastid nucleoid	10	0	10	30	0.236167	GO:1904963	BP	regulation of phytol biosynthetic process	1	0	1	1	0.208333
GO:0031207	CC	Sec62/Sec63 complex	1	0	1	1	0.230083	GO:0070001	MF	aspartic-type peptidase activity	4	7	11	31	0.223237	GO:0072329	BP	monocarboxylic acid catabolic process	6	15	21	68	0.237549	GO:1904964	BP	positive regulation of phytol biosynthetic process	1	0	1	1	0.208333
GO:0031256	CC	leading edge membrane	1	0	1	1	0.230083	GO:0010565	BP	regulation of cellular ketone metabolic process	8	12	20	61	0.223843	GO:0004659	MF	prenyltransferase activity	4	2	6	16	0.237723	GO:1905405	BP	regulation of mitotic cohesin loading	1	0	1	1	0.208333
GO:0031360	CC	intrinsic component of thylakoid membrane	0	1	1	1	0.230083	GO:0071236	BP	cellular response to antibiotic	6	14	20	61	0.223843	GO:0002237	BP	response to molecule of bacterial origin	6	7	13	40	0.238388	GO:1905412	BP	negative regulation of mitotic cohesin loading	1	0	1	1	0.208333
GO:0031361	CC	integral component of thylakoid membrane	0	1	1	1	0.230083	GO:0010090	BP	trichome morphogenesis	11	17	28	88	0.223985	GO:0009962	BP	regulation of flavonoid biosynthetic process	11	2	13	40	0.238388	GO:1905954	BP	positive regulation of lipid localization	0	1	1	1	0.208333
GO:0031465	CC	Cul4B-RING E3 ubiquitin ligase complex	1	0	1	1	0.230083	GO:0048827	BP	phyllome development	59	85	144	492	0.22416	GO:0016772	MF	transferase activity, transferring phosphorus-containing groups	135	125	260	937	0.238634	GO:1990388	BP	xylem-to-phloem iron transport	1	0	1	1	0.208333
GO:0032589	CC	neuron projection membrane	1	0	1	1	0.230083	GO:0009063	BP	cellular amino acid catabolic process	6	4	10	28	0.225569	GO:0010565	BP	regulation of cellular ketone metabolic process	11	8	19	61	0.238958	GO:1990440	BP	positive regulation of transcription from RNA polymerase II promoter in response to endoplasmic reticulum stress	0	1	1	1	0.208333
GO:0033268	CC	node of Ranvier	1	0	1	1	0.230083	GO:0019747	BP	regulation of isoprenoid metabolic process	4	6	10	28	0.225569	GO:0055080	BP	cation homeostasis	23	25	48	165	0.239194	GO:2000649	BP	regulation of sodium ion transmembrane transporter activity	0	1	1	1	0.208333
GO:0035448	CC	extrinsic component of thylakoid membrane	0	1	1	1	0.230083	GO:0043436	BP	oxoacid metabolic process	88	121	209	722	0.226935	GO:0008378	MF	galactosyltransferase activity	4	5	9	26	0.240266	GO:2000651	BP	positive regulation of sodium ion transmembrane transporter activity	0	1	1	1	0.208333
GO:0043194	CC	axon initial segment	1	0	1	1	0.230083	GO:0005102	MF	signaling receptor binding	8	23	31	98	0.231594	GO:0061134	MF	peptidase regulator activity	2	7	9	26	0.240266	GO:0006816	BP	calcium ion transport	18	5	23	93	0.208761
GO:0070449	CC	elongin complex	1	0	1	1	0.230083	GO:0019932	BP	second-messenger-mediated signaling	4	23	27	85	0.232272	GO:0006547	BP	histidine metabolic process	5	0	5	13	0.242391	GO:0036211	BP	protein modification process	230	112	342	1582	0.209094
GO:0071020	CC	post-spliceosomal complex	1	0	1	1	0.230083	GO:0046872	MF	metal ion binding	56	66	122	413	0.232302	GO:0008272	BP	sulfate transport	3	2	5	13	0.242391	GO:0071805	BP	potassium ion transmembrane transport	12	6	18	71	0.21042
GO:0071021	CC	U2-type post-spliceosomal complex	1	0	1	1	0.230083	GO:0009225	BP	nucleotide-sugar metabolic process	3	6	9	25	0.234872	GO:0009067	BP	aspartate family amino acid biosynthetic process	0	5	5	13	0.242391	GO:0000016	MF	lactase activity	0	1	1	1	0.211015
GO:0097218	CC	sieve plate	0	1	1	1	0.230083	GO:0045229	BP	external encapsulating structure organization	12	42	54	178	0.23571	GO:0009963	BP	positive regulation of flavonoid biosynthetic process	5	0	5	13	0.242391	GO:0000249	MF	C-22 sterol desaturase activity	0	1	1	1	0.211015
GO:0098572	CC	stromal side of plastid thylakoid membrane	0	1	1	1	0.230083	GO:0070588	BP	calcium ion transmembrane transport	7	22	29	92	0.236338	GO:0010363	BP	regulation of plant-type hypersensitive response	4	1	5	13	0.242391	GO:0003720	MF	telomerase activity	1	0	1	1	0.211015
GO:0098862	CC	cluster of actin-based cell projections	1	0	1	1	0.230083	GO:0008514	MF	organic anion transmembrane transporter activity	16	24	40	129	0.23784	GO:0030705	BP	cytoskeleton-dependent intracellular transport	3	2	5	13	0.242391	GO:0003721	MF	telomerase RNA reverse transcriptase activity	1	0	1	1	0.211015
GO:0006081	BP	cellular aldehyde metabolic process	4	7	11	37	0.231287	GO:0030315	CC	T-tubule	1	5	6	16	0.239614	GO:0032958	BP	inositol phosphate biosynthetic process	2	3	5	13	0.242391	GO:0003860	MF	3-hydroxyisobutyryl-CoA hydrolase activity	1	0	1	1	0.211015
GO:0031983	CC	vesicle lumen	1	3	4	11	0.233415	GO:0048367	BP	shoot system development	96	139	235	816	0.239857	GO:0044273	BP	sulfur compound catabolic process	3	2	5	13	0.242391	GO:0003939	MF	L-iditol 2-dehydrogenase activity	1	0	1	1	0.211015
GO:0034774	CC	secretory granule lumen	1	3	4	11	0.233415	GO:0046283	BP	anthocyanin-containing compound metabolic process	6	12	18	55	0.24234	GO:0044347	BP	cell wall polysaccharide catabolic process	4	1	5	13	0.242391	GO:0004001	MF	adenosine kinase activity	1	0	1	1	0.211015
GO:0042406	CC	extrinsic component of endoplasmic reticulum membrane	0	4	4	11	0.233415	GO:0048527	BP	lateral root development	16	17	33	106	0.242869	GO:0052803	BP	imidazole-containing compound metabolic process	5	0	5	13	0.242391	GO:0004021	MF	L-alanine:2-oxoglutarate aminotransferase activity	0	1	1	1	0.211015
GO:0060205	CC	cytoplasmic vesicle lumen	1	3	4	11	0.233415	GO:0046890	BP	regulation of lipid biosynthetic process	8	7	15	45	0.243548	GO:0071941	BP	nitrogen cycle metabolic process	2	3	5	13	0.242391	GO:0004034	MF	aldose 1-epimerase activity	1	0	1	1	0.211015
GO:1990752	CC	microtubule end	0	4	4	11	0.233415	GO:0006641	BP	triglyceride metabolic process	4	4	8	22	0.244733	GO:0051119	MF	sugar transmembrane transporter activity	7	9	16	50	0.242924	GO:0004053	MF	arginase activity	0	1	1	1	0.211015
GO:0000022	BP	mitotic spindle elongation	0	1	1	1	0.233902	GO:0016122	BP	xanthophyll metabolic process	4	4	8	22	0.244733	GO:0061630	MF	ubiquitin protein ligase activity	30	31	61	210	0.243366	GO:0004315	MF	3-oxoacyl-[acyl-carrier-protein] synthase activity	1	0	1	1	0.211015
GO:0000032	BP	cell wall mannoprotein biosynthetic process	0	1	1	1	0.233902	GO:0002831	BP	regulation of response to biotic stimulus	19	31	50	165	0.248947	GO:0048598	BP	embryonic morphogenesis	22	9	31	104	0.245071	GO:0004322	MF	ferroxidase activity	0	1	1	1	0.211015
GO:0000379	BP	tRNA-type intron splice site recognition and cleavage	0	1	1	1	0.233902	GO:0015711	BP	organic anion transport	19	31	50	165	0.248947	GO:0015145	MF	monosaccharide transmembrane transporter activity	5	6	11	33	0.248814	GO:0004350	MF	glutamate-5-semialdehyde dehydrogenase activity	0	1	1	1	0.211015
GO:0000916	BP	actomyosin contractile ring contraction	1	0	1	1	0.233902	GO:0016811	MF	hydrolase activity, acting on carbon-nitrogen (but not peptide) bonds, in linear amides	3	9	12	35	0.249308	GO:0000326	CC	protein storage vacuole	2	2	4	10	0.24901	GO:0004351	MF	glutamate decarboxylase activity	0	1	1	1	0.211015
GO:0000917	BP	division septum assembly	1	0	1	1	0.233902	GO:0016810	MF	hydrolase activity, acting on carbon-nitrogen (but not peptide) bonds	7	14	21	65	0.249471	GO:0030837	BP	negative regulation of actin filament polymerization	7	3	10	30	0.250318	GO:0004418	MF	hydroxymethylbilane synthase activity	1	0	1	1	0.211015
GO:0001541	BP	ovarian follicle development	1	0	1	1	0.233902	GO:0006351	BP	DNA-templated transcription	159	256	415	1459	0.249475	GO:0004396	MF	hexokinase activity	2	3	5	13	0.251363	GO:0004478	MF	methionine adenosyltransferase activity	0	1	1	1	0.211015
GO:0001561	BP	fatty acid alpha-oxidation	0	1	1	1	0.233902	GO:0062012	BP	regulation of small molecule metabolic process	10	15	25	79	0.250076	GO:0016408	MF	C-acyltransferase activity	0	5	5	13	0.251363	GO:0004697	MF	protein kinase C activity	1	0	1	1	0.211015
GO:0001907	BP	killing by symbiont of host cells	0	1	1	1	0.233902	GO:0030170	MF	pyridoxal phosphate binding	4	4	8	22	0.250577	GO:0016857	MF	racemase and epimerase activity, acting on carbohydrates and derivatives	4	1	5	13	0.251363	GO:0004698	MF	calcium-dependent protein kinase C activity	1	0	1	1	0.211015
GO:0002028	BP	regulation of sodium ion transport	1	0	1	1	0.233902	GO:0070279	MF	vitamin B6 binding	4	4	8	22	0.250577	GO:0016861	MF	intramolecular oxidoreductase activity, interconverting aldoses and ketoses	4	1	5	13	0.251363	GO:0004814	MF	arginine-tRNA ligase activity	1	0	1	1	0.211015
GO:0002949	BP	tRNA threonylcarbamoyladenosine modification	0	1	1	1	0.233902	GO:0009141	BP	nucleoside triphosphate metabolic process	13	19	32	103	0.25139	GO:0043531	MF	ADP binding	3	2	5	13	0.251363	GO:0005034	MF	osmosensor activity	1	0	1	1	0.211015
GO:0003254	BP	regulation of membrane depolarization	1	0	1	1	0.233902	GO:1903825	BP	organic acid transmembrane transport	12	20	32	103	0.25139	GO:0045177	CC	apical part of cell	7	2	9	27	0.253341	GO:0005274	MF	allantoin:proton symporter activity	1	0	1	1	0.211015
GO:0006003	BP	fructose 2,6-bisphosphate metabolic process	0	1	1	1	0.233902	GO:1905039	BP	carboxylic acid transmembrane transport	12	20	32	103	0.25139	GO:0005984	BP	disaccharide metabolic process	7	5	12	37	0.253416	GO:0005344	MF	oxygen carrier activity	0	1	1	1	0.211015
GO:0006023	BP	aminoglycan biosynthetic process	0	1	1	1	0.233902	GO:0010043	BP	response to zinc ion	5	6	11	32	0.252726	GO:0019751	BP	polyol metabolic process	9	5	14	44	0.25428	GO:0005353	MF	fructose transmembrane transporter activity	0	1	1	1	0.211015
GO:0006024	BP	glycosaminoglycan biosynthetic process	0	1	1	1	0.233902	GO:0009648	BP	photoperiodism	14	20	34	110	0.253933	GO:0052548	BP	regulation of endopeptidase activity	6	8	14	44	0.25428	GO:0005363	MF	maltose transmembrane transporter activity	1	0	1	1	0.211015
GO:0006056	BP	mannoprotein metabolic process	0	1	1	1	0.233902	GO:0010025	BP	wax biosynthetic process	1	13	14	42	0.254069	GO:0080050	BP	regulation of seed development	7	7	14	44	0.25428	GO:0005464	MF	UDP-xylose transmembrane transporter activity	1	0	1	1	0.211015
GO:0006057	BP	mannoprotein biosynthetic process	0	1	1	1	0.233902	GO:0009908	BP	flower development	59	73	132	453	0.254631	GO:0022836	MF	gated channel activity	8	7	15	47	0.256352	GO:0005536	MF	glucose binding	1	0	1	1	0.211015
GO:0006114	BP	glycerol biosynthetic process	0	1	1	1	0.233902	GO:0009827	BP	plant-type cell wall modification	0	7	7	19	0.255186	GO:0006740	BP	NADPH regeneration	2	2	4	10	0.257602	GO:0005547	MF	phosphatidylinositol-3,4,5-trisphosphate binding	1	0	1	1	0.211015
GO:0006166	BP	purine ribonucleoside salvage	0	1	1	1	0.233902	GO:0035725	BP	sodium ion transmembrane transport	4	3	7	19	0.255186	GO:0006896	BP	Golgi to vacuole transport	1	3	4	10	0.257602	GO:0008115	MF	sarcosine oxidase activity	1	0	1	1	0.211015
GO:0006169	BP	adenosine salvage	0	1	1	1	0.233902	GO:0055062	BP	phosphate ion homeostasis	4	3	7	19	0.255186	GO:0009938	BP	negative regulation of gibberellic acid mediated signaling pathway	2	2	4	10	0.257602	GO:0008413	MF	8-oxo-7,8-dihydroguanosine triphosphate pyrophosphatase activity	1	0	1	1	0.211015
GO:0006183	BP	GTP biosynthetic process	1	0	1	1	0.233902	GO:0072506	BP	trivalent inorganic anion homeostasis	4	3	7	19	0.255186	GO:0010923	BP	negative regulation of phosphatase activity	3	1	4	10	0.257602	GO:0008446	MF	GDP-mannose 4,6-dehydratase activity	1	0	1	1	0.211015
GO:0006203	BP	dGTP catabolic process	0	1	1	1	0.233902	GO:0035251	MF	UDP-glucosyltransferase activity	8	32	40	130	0.25569	GO:0010962	BP	regulation of glucan biosynthetic process	2	2	4	10	0.257602	GO:0008783	MF	agmatinase activity	0	1	1	1	0.211015
GO:0006420	BP	arginyl-tRNA aminoacylation	0	1	1	1	0.233902	GO:0015085	MF	calcium ion transmembrane transporter activity	6	17	23	72	0.25577	GO:0035305	BP	negative regulation of dephosphorylation	3	1	4	10	0.257602	GO:0008825	MF	cyclopropane-fatty-acyl-phospholipid synthase activity	1	0	1	1	0.211015
GO:0006524	BP	alanine catabolic process	1	0	1	1	0.233902	GO:0045893	BP	positive regulation of DNA-templated transcription	46	61	107	365	0.256031	GO:0046838	BP	phosphorylated carbohydrate dephosphorylation	3	1	4	10	0.257602	GO:0009702	MF	L-arabinokinase activity	0	1	1	1	0.211015
GO:0006527	BP	arginine catabolic process	1	0	1	1	0.233902	GO:0006816	BP	calcium ion transport	7	22	29	93	0.257418	GO:0080001	BP	mucilage extrusion from seed coat	3	1	4	10	0.257602	GO:0010276	MF	phytol kinase activity	1	0	1	1	0.211015
GO:0006572	BP	tyrosine catabolic process	1	0	1	1	0.233902	GO:0000226	BP	microtubule cytoskeleton organization	10	28	38	124	0.258018	GO:1900407	BP	regulation of cellular response to oxidative stress	2	2	4	10	0.257602	GO:0010487	MF	thermospermine synthase activity	1	0	1	1	0.211015
GO:0006574	BP	valine catabolic process	0	1	1	1	0.233902	GO:0006972	BP	hyperosmotic response	9	10	19	59	0.259467	GO:1901957	BP	regulation of cutin biosynthetic process	3	1	4	10	0.257602	GO:0015211	MF	purine nucleoside transmembrane transporter activity	1	0	1	1	0.211015
GO:0006621	BP	protein retention in ER lumen	0	1	1	1	0.233902	GO:0010029	BP	regulation of seed germination	8	11	19	59	0.259467	GO:1905156	BP	negative regulation of photosynthesis	1	3	4	10	0.257602	GO:0015220	MF	choline transmembrane transporter activity	1	0	1	1	0.211015
GO:0006750	BP	glutathione biosynthetic process	1	0	1	1	0.233902	GO:0015932	MF	nucleobase-containing compound transmembrane transporter activity	4	7	11	32	0.259843	GO:0031969	CC	chloroplast membrane	14	9	23	77	0.258218	GO:0015603	MF	iron chelate transmembrane transporter activity	1	0	1	1	0.211015
GO:0007053	BP	spindle assembly involved in male meiosis	0	1	1	1	0.233902	GO:0016878	MF	acid-thiol ligase activity	2	5	7	19	0.260752	GO:0003700	MF	DNA-binding transcription factor activity	190	93	283	1025	0.259621	GO:0015930	MF	glutamate synthase activity	1	0	1	1	0.211015
GO:0007096	BP	regulation of exit from mitosis	1	0	1	1	0.233902	GO:0015171	MF	amino acid transmembrane transporter activity	9	8	17	52	0.261447	GO:0009070	BP	serine family amino acid biosynthetic process	5	2	7	20	0.260026	GO:0016040	MF	glutamate synthase (NADH) activity	1	0	1	1	0.211015
GO:0008088	BP	axo-dendritic transport	0	1	1	1	0.233902	GO:0051015	MF	actin filament binding	3	14	17	52	0.261447	GO:0010222	BP	stem vascular tissue pattern formation	6	1	7	20	0.260026	GO:0016662	MF	oxidoreductase activity, acting on other nitrogenous compounds as donors, cytochrome as acceptor	1	0	1	1	0.211015
GO:0008089	BP	anterograde axonal transport	0	1	1	1	0.233902	GO:0005777	CC	peroxisome	24	29	53	182	0.261627	GO:0045055	BP	regulated exocytosis	3	4	7	20	0.260026	GO:0016724	MF	oxidoreductase activity, acting on metal ions, oxygen as acceptor	0	1	1	1	0.211015
GO:0009080	BP	pyruvate family amino acid catabolic process	1	0	1	1	0.233902	GO:0042579	CC	microbody	24	29	53	182	0.261627	GO:0000312	CC	plastid small ribosomal subunit	1	0	1	1	0.260477	GO:0016768	MF	spermine synthase activity	1	0	1	1	0.211015
GO:0009087	BP	methionine catabolic process	1	0	1	1	0.233902	GO:0043169	MF	cation binding	58	68	126	430	0.262022	GO:0000408	CC	EKC/KEOPS complex	1	0	1	1	0.260477	GO:0016851	MF	magnesium chelatase activity	1	0	1	1	0.211015
GO:0009146	BP	purine nucleoside triphosphate catabolic process	0	1	1	1	0.233902	GO:0000287	MF	magnesium ion binding	4	10	14	42	0.262214	GO:0005872	CC	minus-end kinesin complex	1	0	1	1	0.260477	GO:0017084	MF	delta1-pyrroline-5-carboxylate synthetase activity	0	1	1	1	0.211015
GO:0009155	BP	purine deoxyribonucleotide catabolic process	0	1	1	1	0.233902	GO:0046942	BP	carboxylic acid transport	12	21	33	107	0.262716	GO:0005903	CC	brush border	0	1	1	1	0.260477	GO:0018826	MF	methionine gamma-lyase activity	0	1	1	1	0.211015
GO:0009204	BP	deoxyribonucleoside triphosphate catabolic process	0	1	1	1	0.233902	GO:0030198	BP	extracellular matrix organization	4	12	16	49	0.263176	GO:0005915	CC	zonula adherens	1	0	1	1	0.260477	GO:0019137	MF	thioglucosidase activity	0	1	1	1	0.211015
GO:0009217	BP	purine deoxyribonucleoside triphosphate catabolic process	0	1	1	1	0.233902	GO:0043062	BP	extracellular structure organization	4	12	16	49	0.263176	GO:0009277	CC	fungal-type cell wall	1	0	1	1	0.260477	GO:0019140	MF	inositol 3-kinase activity	0	1	1	1	0.211015
GO:0009272	BP	fungal-type cell wall biogenesis	0	1	1	1	0.233902	GO:0010726	BP	positive regulation of hydrogen peroxide metabolic process	4	6	10	29	0.264232	GO:0009344	CC	nitrite reductase complex [NAD(P)H]	1	0	1	1	0.260477	GO:0019150	MF	D-ribulokinase activity	1	0	1	1	0.211015
GO:0009780	BP	photosynthetic NADP+ reduction	0	1	1	1	0.233902	GO:0030522	BP	intracellular receptor signaling pathway	7	3	10	29	0.264232	GO:0009503	CC	thylakoid light-harvesting complex	1	0	1	1	0.260477	GO:0019177	MF	dihydroneopterin triphosphate pyrophosphohydrolase activity	1	0	1	1	0.211015
GO:0009964	BP	negative regulation of flavonoid biosynthetic process	0	1	1	1	0.233902	GO:1990778	BP	protein localization to cell periphery	1	9	10	29	0.264232	GO:0009512	CC	cytochrome b6f complex	1	0	1	1	0.260477	GO:0030795	MF	methyl jasmonate methylesterase activity	1	0	1	1	0.211015
GO:0009971	BP	anastral spindle assembly involved in male meiosis	0	1	1	1	0.233902	GO:2000242	BP	negative regulation of reproductive process	9	12	21	66	0.265122	GO:0009517	CC	PSII associated light-harvesting complex II	1	0	1	1	0.260477	GO:0033729	MF	anthocyanidin reductase activity	1	0	1	1	0.211015
GO:0010040	BP	response to iron(II) ion	1	0	1	1	0.233902	GO:0010143	BP	cutin biosynthetic process	3	10	13	39	0.265335	GO:0009551	CC	secondary plasmodesma	1	0	1	1	0.260477	GO:0034007	MF	S-linalool synthase activity	1	0	1	1	0.211015
GO:0010081	BP	regulation of inflorescence meristem growth	0	1	1	1	0.233902	GO:0042537	BP	benzene-containing compound metabolic process	5	8	13	39	0.265335	GO:0009575	CC	chromoplast stroma	1	0	1	1	0.260477	GO:0034986	MF	iron chaperone activity	0	1	1	1	0.211015
GO:0010184	BP	cytokinin transport	0	1	1	1	0.233902	GO:0043167	MF	ion binding	91	124	215	744	0.265627	GO:0009654	CC	photosystem II oxygen evolving complex	1	0	1	1	0.260477	GO:0035539	MF	8-oxo-7,8-dihydrodeoxyguanosine triphosphate pyrophosphatase activity	1	0	1	1	0.211015
GO:0010273	BP	detoxification of copper ion	1	0	1	1	0.233902	GO:0009757	BP	hexose mediated signaling	4	2	6	16	0.266244	GO:0009783	CC	photosystem II antenna complex	1	0	1	1	0.260477	GO:0042301	MF	phosphate ion binding	1	0	1	1	0.211015
GO:0010350	BP	cellular response to magnesium starvation	0	1	1	1	0.233902	GO:0010065	BP	primary meristem tissue development	2	4	6	16	0.266244	GO:0009930	CC	longitudinal side of cell surface	1	0	1	1	0.260477	GO:0042907	MF	xanthine transmembrane transporter activity	1	0	1	1	0.211015
GO:0010458	BP	exit from mitosis	1	0	1	1	0.233902	GO:0010255	BP	glucose mediated signaling pathway	4	2	6	16	0.266244	GO:0016282	CC	eukaryotic 43S preinitiation complex	0	1	1	1	0.260477	GO:0043325	MF	phosphatidylinositol-3,4-bisphosphate binding	1	0	1	1	0.211015
GO:0010561	BP	negative regulation of glycoprotein biosynthetic process	0	1	1	1	0.233902	GO:0018107	BP	peptidyl-threonine phosphorylation	4	2	6	16	0.266244	GO:0030076	CC	light-harvesting complex	1	0	1	1	0.260477	GO:0043394	MF	proteoglycan binding	1	0	1	1	0.211015
GO:0010585	BP	glutamine secretion	0	1	1	1	0.233902	GO:0018210	BP	peptidyl-threonine modification	4	2	6	16	0.266244	GO:0030445	CC	yeast-form cell wall	1	0	1	1	0.260477	GO:0045181	MF	glutamate synthase activity, NAD(P)H as acceptor	1	0	1	1	0.211015
GO:0010622	BP	specification of ovule identity	1	0	1	1	0.233902	GO:0051017	BP	actin filament bundle assembly	0	6	6	16	0.266244	GO:0030673	CC	axolemma	0	1	1	1	0.260477	GO:0045431	MF	flavonol synthase activity	1	0	1	1	0.211015
GO:0010644	BP	cell communication by electrical coupling	1	0	1	1	0.233902	GO:0061572	BP	actin filament bundle organization	0	6	6	16	0.266244	GO:0030929	CC	ADPG pyrophosphorylase complex	1	0	1	1	0.260477	GO:0045435	MF	lycopene epsilon cyclase activity	1	0	1	1	0.211015
GO:0010649	BP	regulation of cell communication by electrical coupling	1	0	1	1	0.233902	GO:0090480	BP	purine nucleotide-sugar transmembrane transport	2	4	6	16	0.266244	GO:0030931	CC	heterotetrameric ADPG pyrophosphorylase complex	1	0	1	1	0.260477	GO:0046316	MF	gluconokinase activity	0	1	1	1	0.211015
GO:0010650	BP	positive regulation of cell communication by electrical coupling	1	0	1	1	0.233902	GO:1901016	BP	regulation of potassium ion transmembrane transporter activity	1	5	6	16	0.266244	GO:0031164	CC	contractile vacuolar membrane	0	1	1	1	0.260477	GO:0046422	MF	violaxanthin de-epoxidase activity	1	0	1	1	0.211015
GO:0010765	BP	positive regulation of sodium ion transport	1	0	1	1	0.233902	GO:0009615	BP	response to virus	15	13	28	90	0.26681	GO:0031205	CC	endoplasmic reticulum Sec complex	0	1	1	1	0.260477	GO:0046428	MF	1,4-dihydroxy-2-naphthoate octaprenyltransferase activity	1	0	1	1	0.211015
GO:0010884	BP	positive regulation of lipid storage	1	0	1	1	0.233902	GO:0007389	BP	pattern specification process	21	55	76	257	0.267126	GO:0031207	CC	Sec62/Sec63 complex	0	1	1	1	0.260477	GO:0046624	MF	sphingolipid transporter activity	0	1	1	1	0.211015
GO:0010938	BP	cytoplasmic microtubule depolymerization	0	1	1	1	0.233902	GO:0005782	CC	peroxisomal matrix	2	2	4	10	0.267376	GO:0031256	CC	leading edge membrane	0	1	1	1	0.260477	GO:0047184	MF	1-acylglycerophosphocholine O-acyltransferase activity	1	0	1	1	0.211015
GO:0010973	BP	positive regulation of division septum assembly	1	0	1	1	0.233902	GO:0031907	CC	microbody lumen	2	2	4	10	0.267376	GO:0031360	CC	intrinsic component of thylakoid membrane	1	0	1	1	0.260477	GO:0047216	MF	inositol 3-alpha-galactosyltransferase activity	1	0	1	1	0.211015
GO:0015014	BP	heparan sulfate proteoglycan biosynthetic process, polysaccharide chain biosynthetic process	0	1	1	1	0.233902	GO:0000111	CC	nucleotide-excision repair factor 2 complex	0	1	1	1	0.267946	GO:0031361	CC	integral component of thylakoid membrane	1	0	1	1	0.260477	GO:0047268	MF	galactinol-raffinose galactosyltransferase activity	0	1	1	1	0.211015
GO:0015669	BP	gas transport	1	0	1	1	0.233902	GO:0000312	CC	plastid small ribosomal subunit	0	1	1	1	0.267946	GO:0031465	CC	Cul4B-RING E3 ubiquitin ligase complex	0	1	1	1	0.260477	GO:0047434	MF	indolepyruvate decarboxylase activity	1	0	1	1	0.211015
GO:0015671	BP	oxygen transport	1	0	1	1	0.233902	GO:0000333	CC	telomerase catalytic core complex	0	1	1	1	0.267946	GO:0032589	CC	neuron projection membrane	0	1	1	1	0.260477	GO:0047635	MF	alanine-oxo-acid transaminase activity	0	1	1	1	0.211015
GO:0015680	BP	protein maturation by copper ion transfer	1	0	1	1	0.233902	GO:0000408	CC	EKC/KEOPS complex	0	1	1	1	0.267946	GO:0035448	CC	extrinsic component of thylakoid membrane	1	0	1	1	0.260477	GO:0047701	MF	beta-L-arabinosidase activity	0	1	1	1	0.211015
GO:0015692	BP	lead ion transport	0	1	1	1	0.233902	GO:0005872	CC	minus-end kinesin complex	0	1	1	1	0.267946	GO:0070852	CC	cell body fiber	0	1	1	1	0.260477	GO:0047940	MF	glucuronokinase activity	0	1	1	1	0.211015
GO:0015741	BP	fumarate transport	0	1	1	1	0.233902	GO:0005901	CC	caveola	1	0	1	1	0.267946	GO:0071020	CC	post-spliceosomal complex	0	1	1	1	0.260477	GO:0048244	MF	phytanoyl-CoA dioxygenase activity	0	1	1	1	0.211015
GO:0015768	BP	maltose transport	0	1	1	1	0.233902	GO:0005903	CC	brush border	1	0	1	1	0.267946	GO:0071021	CC	U2-type post-spliceosomal complex	0	1	1	1	0.260477	GO:0048257	MF	3'-flap endonuclease activity	1	0	1	1	0.211015
GO:0015790	BP	UDP-xylose transmembrane transport	0	1	1	1	0.233902	GO:0005915	CC	zonula adherens	0	1	1	1	0.267946	GO:0097218	CC	sieve plate	1	0	1	1	0.260477	GO:0048529	MF	magnesium-protoporphyrin IX monomethyl ester (oxidative) cyclase activity	1	0	1	1	0.211015
GO:0015848	BP	spermidine transport	0	1	1	1	0.233902	GO:0005918	CC	septate junction	1	0	1	1	0.267946	GO:0098572	CC	stromal side of plastid thylakoid membrane	1	0	1	1	0.260477	GO:0050062	MF	long-chain-fatty-acyl-CoA reductase activity	1	0	1	1	0.211015
GO:0015860	BP	purine nucleoside transmembrane transport	0	1	1	1	0.233902	GO:0005923	CC	bicellular tight junction	1	0	1	1	0.267946	GO:0098862	CC	cluster of actin-based cell projections	0	1	1	1	0.260477	GO:0050183	MF	phosphatidylcholine 12-monooxygenase activity	1	0	1	1	0.211015
GO:0015871	BP	choline transport	0	1	1	1	0.233902	GO:0009277	CC	fungal-type cell wall	0	1	1	1	0.267946	GO:0046677	BP	response to antibiotic	44	44	88	313	0.260877	GO:0050236	MF	pyridoxine:NADP 4-dehydrogenase activity	1	0	1	1	0.211015
GO:0015882	BP	L-ascorbic acid transmembrane transport	0	1	1	1	0.233902	GO:0009344	CC	nitrite reductase complex [NAD(P)H]	0	1	1	1	0.267946	GO:0015662	MF	P-type ion transporter activity	6	4	10	30	0.26394	GO:0050278	MF	sedoheptulose-bisphosphatase activity	1	0	1	1	0.211015
GO:0015959	BP	diadenosine polyphosphate metabolic process	1	0	1	1	0.233902	GO:0009503	CC	thylakoid light-harvesting complex	0	1	1	1	0.267946	GO:0016866	MF	intramolecular transferase activity	6	4	10	30	0.26394	GO:0050421	MF	nitrite reductase (NO-forming) activity	1	0	1	1	0.211015
GO:0015961	BP	diadenosine polyphosphate catabolic process	1	0	1	1	0.233902	GO:0009512	CC	cytochrome b6f complex	0	1	1	1	0.267946	GO:0140358	MF	P-type transmembrane transporter activity	6	4	10	30	0.26394	GO:0050508	MF	glucuronosyl-N-acetylglucosaminyl-proteoglycan 4-alpha-N-acetylglucosaminyltransferase activity	1	0	1	1	0.211015
GO:0015965	BP	diadenosine tetraphosphate metabolic process	1	0	1	1	0.233902	GO:0009517	CC	PSII associated light-harvesting complex II	0	1	1	1	0.267946	GO:0000022	BP	mitotic spindle elongation	1	0	1	1	0.263994	GO:0050509	MF	N-acetylglucosaminyl-proteoglycan 4-beta-glucuronosyltransferase activity	1	0	1	1	0.211015
GO:0015967	BP	diadenosine tetraphosphate catabolic process	1	0	1	1	0.233902	GO:0009551	CC	secondary plasmodesma	0	1	1	1	0.267946	GO:0000032	BP	cell wall mannoprotein biosynthetic process	1	0	1	1	0.263994	GO:0050636	MF	vinorine synthase activity	0	1	1	1	0.211015
GO:0019226	BP	transmission of nerve impulse	1	0	1	1	0.233902	GO:0009575	CC	chromoplast stroma	0	1	1	1	0.267946	GO:0000270	BP	peptidoglycan metabolic process	0	1	1	1	0.263994	GO:0051002	MF	ligase activity, forming nitrogen-metal bonds	1	0	1	1	0.211015
GO:0019228	BP	neuronal action potential	1	0	1	1	0.233902	GO:0009654	CC	photosystem II oxygen evolving complex	0	1	1	1	0.267946	GO:0000720	BP	pyrimidine dimer repair by nucleotide-excision repair	0	1	1	1	0.263994	GO:0051003	MF	ligase activity, forming nitrogen-metal bonds, forming coordination complexes	1	0	1	1	0.211015
GO:0019343	BP	cysteine biosynthetic process via cystathionine	1	0	1	1	0.233902	GO:0009783	CC	photosystem II antenna complex	0	1	1	1	0.267946	GO:0000749	BP	response to pheromone triggering conjugation with cellular fusion	0	1	1	1	0.263994	GO:0051722	MF	protein C-terminal methylesterase activity	0	1	1	1	0.211015
GO:0019346	BP	transsulfuration	1	0	1	1	0.233902	GO:0009930	CC	longitudinal side of cell surface	0	1	1	1	0.267946	GO:0000750	BP	pheromone-dependent signal transduction involved in conjugation with cellular fusion	0	1	1	1	0.263994	GO:0051723	MF	protein methylesterase activity	0	1	1	1	0.211015
GO:0019371	BP	cyclooxygenase pathway	0	1	1	1	0.233902	GO:0016327	CC	apicolateral plasma membrane	1	0	1	1	0.267946	GO:0000916	BP	actomyosin contractile ring contraction	0	1	1	1	0.263994	GO:0051749	MF	indole acetic acid carboxyl methyltransferase activity	1	0	1	1	0.211015
GO:0019401	BP	alditol biosynthetic process	0	1	1	1	0.233902	GO:0030076	CC	light-harvesting complex	0	1	1	1	0.267946	GO:0000917	BP	division septum assembly	0	1	1	1	0.263994	GO:0051920	MF	peroxiredoxin activity	1	0	1	1	0.211015
GO:0019458	BP	methionine catabolic process via 2-oxobutanoate	1	0	1	1	0.233902	GO:0030445	CC	yeast-form cell wall	0	1	1	1	0.267946	GO:0001541	BP	ovarian follicle development	0	1	1	1	0.263994	GO:0051980	MF	iron-nicotianamine transmembrane transporter activity	1	0	1	1	0.211015
GO:0019481	BP	L-alanine catabolic process, by transamination	1	0	1	1	0.233902	GO:0030929	CC	ADPG pyrophosphorylase complex	0	1	1	1	0.267946	GO:0002206	BP	gene conversion of immunoglobulin genes	0	1	1	1	0.263994	GO:0071566	MF	UFM1 activating enzyme activity	1	0	1	1	0.211015
GO:0019520	BP	aldonic acid metabolic process	1	0	1	1	0.233902	GO:0030931	CC	heterotetrameric ADPG pyrophosphorylase complex	0	1	1	1	0.267946	GO:0002565	BP	somatic diversification of immune receptors via gene conversion	0	1	1	1	0.263994	GO:0072532	MF	tri-(feruloyl or hydroxyferuloyl) spermidine meta-hydroxylase activity	1	0	1	1	0.211015
GO:0019521	BP	D-gluconate metabolic process	1	0	1	1	0.233902	GO:0031205	CC	endoplasmic reticulum Sec complex	1	0	1	1	0.267946	GO:0002949	BP	tRNA threonylcarbamoyladenosine modification	1	0	1	1	0.263994	GO:0072533	MF	tri-(coumaroyl or caffeoyl) spermidine meta-hydroxylase activity	1	0	1	1	0.211015
GO:0019523	BP	L-idonate metabolic process	1	0	1	1	0.233902	GO:0031207	CC	Sec62/Sec63 complex	1	0	1	1	0.267946	GO:0006023	BP	aminoglycan biosynthetic process	1	0	1	1	0.263994	GO:0072547	MF	tricoumaroylspermidine meta-hydroxylase activity	1	0	1	1	0.211015
GO:0030177	BP	positive regulation of Wnt signaling pathway	0	1	1	1	0.233902	GO:0031465	CC	Cul4B-RING E3 ubiquitin ligase complex	1	0	1	1	0.267946	GO:0006024	BP	glycosaminoglycan biosynthetic process	1	0	1	1	0.263994	GO:0072548	MF	dicoumaroyl monocaffeoyl spermidine meta-hydroxylase activity	1	0	1	1	0.211015
GO:0030202	BP	heparin metabolic process	0	1	1	1	0.233902	GO:0033268	CC	node of Ranvier	1	0	1	1	0.267946	GO:0006027	BP	glycosaminoglycan catabolic process	0	1	1	1	0.263994	GO:0072549	MF	monocoumaroyl dicaffeoyl spermidine meta-hydroxylase activity	1	0	1	1	0.211015
GO:0030204	BP	chondroitin sulfate metabolic process	0	1	1	1	0.233902	GO:0035448	CC	extrinsic component of thylakoid membrane	0	1	1	1	0.267946	GO:0006056	BP	mannoprotein metabolic process	1	0	1	1	0.263994	GO:0072550	MF	triferuloylspermidine meta-hydroxylase activity	1	0	1	1	0.211015
GO:0030206	BP	chondroitin sulfate biosynthetic process	0	1	1	1	0.233902	GO:0043194	CC	axon initial segment	1	0	1	1	0.267946	GO:0006057	BP	mannoprotein biosynthetic process	1	0	1	1	0.263994	GO:0072551	MF	diferuloyl mono-(hydroxyferuloyl) spermidine meta-hydroxylase activity	1	0	1	1	0.211015
GO:0030210	BP	heparin biosynthetic process	0	1	1	1	0.233902	GO:0044853	CC	plasma membrane raft	1	0	1	1	0.267946	GO:0006114	BP	glycerol biosynthetic process	1	0	1	1	0.263994	GO:0072552	MF	monoferuloyl di-(hydroxyferuloyl) spermidine meta-hydroxylase activity	1	0	1	1	0.211015
GO:0030836	BP	positive regulation of actin filament depolymerization	1	0	1	1	0.233902	GO:0045121	CC	membrane raft	1	0	1	1	0.267946	GO:0006148	BP	inosine catabolic process	0	1	1	1	0.263994	GO:0080030	MF	methyl indole-3-acetate esterase activity	1	0	1	1	0.211015
GO:0031028	BP	septation initiation signaling	1	0	1	1	0.233902	GO:0045169	CC	fusome	1	0	1	1	0.267946	GO:0006183	BP	GTP biosynthetic process	0	1	1	1	0.263994	GO:0080031	MF	methyl salicylate esterase activity	1	0	1	1	0.211015
GO:0031115	BP	negative regulation of microtubule polymerization	0	1	1	1	0.233902	GO:0048476	CC	Holliday junction resolvase complex	0	1	1	1	0.267946	GO:0006203	BP	dGTP catabolic process	1	0	1	1	0.263994	GO:0080032	MF	methyl jasmonate esterase activity	1	0	1	1	0.211015
GO:0031117	BP	positive regulation of microtubule depolymerization	0	1	1	1	0.233902	GO:0070160	CC	tight junction	1	0	1	1	0.267946	GO:0006279	BP	premeiotic DNA replication	1	0	1	1	0.263994	GO:0080042	MF	ADP-glucose pyrophosphohydrolase activity	1	0	1	1	0.211015
GO:0031179	BP	peptide modification	0	1	1	1	0.233902	GO:0071020	CC	post-spliceosomal complex	1	0	1	1	0.267946	GO:0006420	BP	arginyl-tRNA aminoacylation	1	0	1	1	0.263994	GO:0080131	MF	hydroxyjasmonate sulfotransferase activity	1	0	1	1	0.211015
GO:0031222	BP	arabinan catabolic process	0	1	1	1	0.233902	GO:0071021	CC	U2-type post-spliceosomal complex	1	0	1	1	0.267946	GO:0006524	BP	alanine catabolic process	0	1	1	1	0.263994	GO:0098809	MF	nitrite reductase activity	1	0	1	1	0.211015
GO:0031506	BP	cell wall glycoprotein biosynthetic process	0	1	1	1	0.233902	GO:0071942	CC	XPC complex	0	1	1	1	0.267946	GO:0006527	BP	arginine catabolic process	0	1	1	1	0.263994	GO:0102043	MF	isopentenyl phosphate kinase activity	1	0	1	1	0.211015
GO:0031638	BP	zymogen activation	0	1	1	1	0.233902	GO:0097218	CC	sieve plate	0	1	1	1	0.267946	GO:0006572	BP	tyrosine catabolic process	0	1	1	1	0.263994	GO:0140299	MF	small molecule sensor activity	1	0	1	1	0.211015
GO:0031991	BP	regulation of actomyosin contractile ring contraction	1	0	1	1	0.233902	GO:0097574	CC	lateral part of cell	1	0	1	1	0.267946	GO:0006574	BP	valine catabolic process	1	0	1	1	0.263994	GO:1901149	MF	salicylic acid binding	1	0	1	1	0.211015
GO:0032025	BP	response to cobalt ion	0	1	1	1	0.233902	GO:0098572	CC	stromal side of plastid thylakoid membrane	0	1	1	1	0.267946	GO:0006621	BP	protein retention in ER lumen	1	0	1	1	0.263994	GO:1901611	MF	phosphatidylglycerol binding	0	1	1	1	0.211015
GO:0032055	BP	negative regulation of translation in response to stress	0	1	1	1	0.233902	GO:0098857	CC	membrane microdomain	1	0	1	1	0.267946	GO:0006750	BP	glutathione biosynthetic process	0	1	1	1	0.263994	GO:1901974	MF	glycerate transmembrane transporter activity	1	0	1	1	0.211015
GO:0032355	BP	response to estradiol	0	1	1	1	0.233902	GO:0098862	CC	cluster of actin-based cell projections	1	0	1	1	0.267946	GO:0006849	BP	plasma membrane pyruvate transport	0	1	1	1	0.263994	GO:1990534	MF	thermospermine oxidase activity	1	0	1	1	0.211015
GO:0032928	BP	regulation of superoxide anion generation	0	1	1	1	0.233902	GO:1990794	CC	basolateral part of cell	1	0	1	1	0.267946	GO:0007053	BP	spindle assembly involved in male meiosis	1	0	1	1	0.263994	GO:0010374	BP	stomatal complex development	9	3	12	45	0.213043
GO:0032955	BP	regulation of division septum assembly	1	0	1	1	0.233902	GO:0009124	BP	nucleoside monophosphate biosynthetic process	9	14	23	73	0.269727	GO:0007096	BP	regulation of exit from mitosis	0	1	1	1	0.263994	GO:0009063	BP	cellular amino acid catabolic process	2	6	8	28	0.213295
GO:0033274	BP	response to vitamin B2	0	1	1	1	0.233902	GO:0009845	BP	seed germination	20	23	43	142	0.270492	GO:0008088	BP	axo-dendritic transport	1	0	1	1	0.263994	GO:0009956	BP	radial pattern formation	7	1	8	28	0.213295
GO:0033306	BP	phytol metabolic process	0	1	1	1	0.233902	GO:1901605	BP	alpha-amino acid metabolic process	20	23	43	142	0.270492	GO:0008089	BP	anterograde axonal transport	1	0	1	1	0.263994	GO:0010088	BP	phloem development	5	3	8	28	0.213295
GO:0033321	BP	homomethionine metabolic process	1	0	1	1	0.233902	GO:0003993	MF	acid phosphatase activity	4	6	10	29	0.27117	GO:0009080	BP	pyruvate family amino acid catabolic process	0	1	1	1	0.263994	GO:0015807	BP	L-amino acid transport	3	5	8	28	0.213295
GO:0033388	BP	putrescine biosynthetic process from arginine	1	0	1	1	0.233902	GO:0016831	MF	carboxy-lyase activity	4	6	10	29	0.27117	GO:0009087	BP	methionine catabolic process	0	1	1	1	0.263994	GO:1902475	BP	L-alpha-amino acid transmembrane transport	3	5	8	28	0.213295
GO:0033389	BP	putrescine biosynthetic process from arginine, using agmatinase	1	0	1	1	0.233902	GO:0016405	MF	CoA-ligase activity	1	5	6	16	0.271482	GO:0009115	BP	xanthine catabolic process	0	1	1	1	0.263994	GO:2000070	BP	regulation of response to water deprivation	5	3	8	28	0.213295
GO:0033499	BP	galactose catabolic process via UDP-galactose	0	1	1	1	0.233902	GO:0019005	CC	SCF ubiquitin ligase complex	9	3	12	37	0.27163	GO:0009146	BP	purine nucleoside triphosphate catabolic process	1	0	1	1	0.263994	GO:0003774	MF	cytoskeletal motor activity	12	2	14	53	0.213326
[truncated: 5,627 more rows]

## Sheet: Table S5
KEGG analyses of the DEGs in four comparisons.
CKvsD1								CKvsD2								D1vsD1S								D2vsD2S
[truncated: 127 more rows]

## Sheet: Table S6
S6:Log2 Fold Change of the genes in phytohormone signal transduction pathway.
CKvsD1			CKvsD2			D1vsD1S			D2vsD2S
[truncated: 87 more rows]

## Sheet: TableS7
S7:Log2 Fold Change of the genes in phenylpropanoid biosynthesis pathway.
[truncated: 60 more rows]

[truncated: 7 more sheets: Table S8, Table S9, Table S10, Table S11, Table S12, Table S13, Table S14]
